# Supplementary material for: (E)-3-[(1,5-Dimethyl-3-oxo-2-phenyl-2,3-dihydro-1H-pyrazol-4-yl)imino­meth­yl]phenyl 4-bromo­benzene­sulfonate
Source: Acta Crystallogr Sect E Struct Rep Online. 2008 Nov 13;64(Pt 12):o2349. doi: 10.1107/S160053680803688X (PMC2960019; doi:10.1107/S160053680803688X)
Supplement: Supplementary file 1 [file e-64-o2349-sup1.cif]

##############################################################################
###                                                                        ###
###        Electronic paper (Acta Crystallographica Section E)             ###
###                                                                        ###
##############################################################################
#                                                                            #
# This CIF contains the data in a paper accepted for publication in Acta     #
# Crystallographica Section E. It conforms to the requirements of Notes      #
# for Authors for Section E, and has been peer reviewed under the auspices   #
# of the IUCr Commission on Journals.                                        #
#                                                                            #
# Full details of the Crystallographic Information File format               #
# are given in the paper "The Crystallographic Information File (CIF):       #
# a New Standard Archive File for Crystallography" by S. R. Hall, F. H.      #
# Allen and I. D. Brown [Acta Cryst. (1991), A47, 655-685].                  #
#                                                                            #
# The current version of the core CIF dictionary is obtainable from          #
# ftp://ftp.iucr.org/pub/cif_core.dic. The current version number is 2.4.    #
#                                                                            #
# Software is freely available for graphical display of the structure(s) in  #
# this CIF.  For information consult the CIF home page http://www.iucr.org/  #
# cif/home.html                                                              #
#                                                                            #
# This file may be used for bona fide research purposes within the           #
# scientific community so long as proper attribution is given to the journal # 
# article from which it was obtained.                                        #
#                                                                            #
##############################################################################
                                             
data_I
_audit_creation_method     SHELXL-97
_chemical_name_systematic
;
(<i>E</i>)-3-[(1,5-Dimethyl-3-oxo-2-phenyl-2,3-dihydro-1<i>H</i>-pyrazol-4-
yl)iminomethyl]phenyl 4-bromobenzenesulfonate
;
_chemical_name_common     ?
_chemical_formula_moiety     'C24 H20 Br N3 O4 S'
_chemical_formula_sum     'C24 H20 Br N3 O4 S'
_chemical_formula_iupac     'C24 H20 Br N3 O4 S'
_chemical_formula_weight     526.40
_chemical_melting_point     ?
_symmetry_cell_setting     triclinic
_symmetry_space_group_name_H-M     'P -1'
_symmetry_space_group_name_Hall     '-P 1'
loop_
    _symmetry_equiv_pos_as_xyz
    'x, y, z'
    '-x, -y, -z'
_cell_length_a     9.3152(17)
_cell_length_b     10.1223(18)
_cell_length_c     13.472(3)
_cell_angle_alpha     94.507(3)
_cell_angle_beta     109.034(3)
_cell_angle_gamma     102.953(3)
_cell_volume     1154.3(4)
_cell_formula_units_Z     2
_cell_measurement_reflns_used     2541
_cell_measurement_theta_min     2.43
_cell_measurement_theta_max     26.14
_cell_measurement_temperature     294(2)
_exptl_crystal_description     block
_exptl_crystal_colour     yellow
_exptl_crystal_size_max     0.20
_exptl_crystal_size_mid     0.18
_exptl_crystal_size_min     0.10
_exptl_crystal_density_diffrn     1.515
_exptl_crystal_density_meas     ?
_exptl_crystal_density_method     'not measured'
_exptl_crystal_F_000     536
_exptl_absorpt_coefficient_mu     1.908
_exptl_absorpt_correction_type     multi-scan
_exptl_absorpt_process_details     '(SADABS; Sheldrick, 1996)'
_exptl_absorpt_correction_T_min     0.623
_exptl_absorpt_correction_T_max     0.826
_exptl_special_details
;
;
_diffrn_ambient_temperature     294(2)
_diffrn_radiation_type     MoK\a
_diffrn_radiation_wavelength     0.71073
_diffrn_radiation_source     'fine-focus sealed tube'
_diffrn_radiation_monochromator     graphite
_diffrn_measurement_device_type     'Bruker SMART APEX CCD area-detector'
_diffrn_measurement_method     '\f and \w'
_diffrn_detector_area_resol_mean     ?
_diffrn_reflns_number     6027
_diffrn_reflns_av_R_equivalents     0.0178
_diffrn_reflns_av_sigmaI/netI     0.0366
_diffrn_reflns_theta_min     1.62
_diffrn_reflns_theta_max     25.02
_diffrn_reflns_theta_full     25.02
_diffrn_measured_fraction_theta_max     0.992
_diffrn_measured_fraction_theta_full     0.992
_diffrn_reflns_limit_h_min     -6
_diffrn_reflns_limit_h_max     11
_diffrn_reflns_limit_k_min     -12
_diffrn_reflns_limit_k_max     11
_diffrn_reflns_limit_l_min     -16
_diffrn_reflns_limit_l_max     15
_diffrn_standards_number     0
_diffrn_standards_interval_count     ?
_diffrn_standards_interval_time     ?
_diffrn_standards_decay_%     ?
_refine_special_details
;
Refinement of <i>F</i>^2^ against ALL reflections. The weighted <i>R</i>-factor
<i>wR</i> and goodness of fit <i>S</i> are based on <i>F</i>^2^, conventional
<i>R</i>-factors <i>R</i> are based on <i>F</i>, with <i>F</i> set to zero for
negative <i>F</i>^2^. The threshold expression of <i>F</i>^2^ >
2\s(<i>F</i>^2^) is used only for calculating <i>R</i>-factors(gt) <i>etc</i>.
and is not relevant to the choice of reflections for refinement.
<i>R</i>-factors based on <i>F</i>^2^ are statistically about twice as large
as those based on <i>F</i>, and <i>R</i>- factors based on ALL data will be
even larger.
;
_reflns_number_total     4035
_reflns_number_gt     3133
_reflns_threshold_expression     I>2\s(I)
_refine_ls_structure_factor_coef     Fsqd
_refine_ls_matrix_type     full
_refine_ls_R_factor_all     0.0533
_refine_ls_R_factor_gt     0.0354
_refine_ls_wR_factor_gt     0.0790
_refine_ls_wR_factor_ref     0.0884
_refine_ls_goodness_of_fit_ref     1.018
_refine_ls_restrained_S_all     1.018
_refine_ls_number_reflns     4035
_refine_ls_number_parameters     301
_refine_ls_number_restraints     0
_refine_ls_hydrogen_treatment     constr
_refine_ls_weighting_scheme     calc
_refine_ls_weighting_details
           'calc w=1/[\s^2^(Fo^2^)+(0.038P)^2^+0.609P] where P=(Fo^2^+2Fc^2^)/3'
_atom_sites_solution_hydrogens     geom
_atom_sites_solution_primary     direct
_atom_sites_solution_secondary     difmap
_refine_ls_shift/su_max     0.001
_refine_ls_shift/su_mean     0.000
_refine_diff_density_max     0.267
_refine_diff_density_min     -0.365
_refine_ls_extinction_method     'SHELXL97 (Sheldrick, 2008)'
_refine_ls_extinction_coef     0.0475(19)
_refine_ls_extinction_expression
                                  'Fc^*^=kFc[1+0.001xFc^2^\l^3^/sin(2\q)]^-1/4^'
loop_
    _atom_type_symbol
    _atom_type_description
    _atom_type_scat_dispersion_real
    _atom_type_scat_dispersion_imag
    _atom_type_scat_source
    'C' 'C' 0.0033 0.0016
                         'International Tables Vol C Tables 4.2.6.8 and 6.1.1.4'
    'H' 'H' 0.0000 0.0000
                         'International Tables Vol C Tables 4.2.6.8 and 6.1.1.4'
    'N' 'N' 0.0061 0.0033
                         'International Tables Vol C Tables 4.2.6.8 and 6.1.1.4'
    'O' 'O' 0.0106 0.0060
                         'International Tables Vol C Tables 4.2.6.8 and 6.1.1.4'
    'S' 'S' 0.1246 0.1234
                         'International Tables Vol C Tables 4.2.6.8 and 6.1.1.4'
    'Br' 'Br' -0.2901 2.4595
                         'International Tables Vol C Tables 4.2.6.8 and 6.1.1.4'
_computing_data_collection     'SMART (Bruker, 1999)'
_computing_cell_refinement     'SAINT (Bruker, 1999)'
_computing_data_reduction     'SAINT (Bruker, 1999)'
_computing_structure_solution     'SHELXS97 (Sheldrick, 2008)'
_computing_structure_refinement     'SHELXL97 (Sheldrick, 2008)'
_computing_molecular_graphics     'SHELXTL (Sheldrick, 2008)'
_computing_publication_material     'SHELXTL (Sheldrick, 2008)'
loop_
    _atom_site_type_symbol
    _atom_site_label
    _atom_site_fract_x
    _atom_site_fract_y
    _atom_site_fract_z
    _atom_site_U_iso_or_equiv
    _atom_site_adp_type
    _atom_site_calc_flag
    _atom_site_refinement_flags
    _atom_site_occupancy
    _atom_site_disorder_assembly
    _atom_site_disorder_group
    Br Br1 1.29069(4) 0.88146(3) 0.88042(3) 0.05949(16) Uani d . 1 . .
    S S1 1.23680(9) 0.25329(8) 0.93033(8) 0.0591(3) Uani d . 1 . .
    N N1 0.6951(3) 0.4506(2) 0.71737(18) 0.0415(6) Uani d . 1 . .
    N N2 0.4487(3) 0.6559(2) 0.57841(19) 0.0422(6) Uani d . 1 . .
    N N3 0.5999(3) 0.7481(2) 0.61946(19) 0.0434(6) Uani d . 1 . .
    O O1 1.1993(3) 0.2290(2) 1.02189(19) 0.0751(7) Uani d . 1 . .
    O O2 1.3668(3) 0.2167(3) 0.9141(3) 0.0903(10) Uani d . 1 . .
    O O3 1.0922(2) 0.1687(2) 0.82766(17) 0.0521(5) Uani d . 1 . .
    O O4 0.3384(2) 0.4347(2) 0.59904(17) 0.0511(5) Uani d . 1 . .
    C C1 1.1929(4) 0.5050(3) 0.9740(2) 0.0508(8) Uani d . 1 . .
    H H1 1.1501 0.4679 1.0223 0.061 Uiso calc R 1 . .
    C C2 1.2014(3) 0.6396(3) 0.9614(2) 0.0481(7) Uani d . 1 . .
    H H2 1.1620 0.6935 0.9996 0.058 Uiso calc R 1 . .
    C C3 1.2687(3) 0.6936(3) 0.8917(2) 0.0429(7) Uani d . 1 . .
    C C4 1.3231(5) 0.6147(4) 0.8332(3) 0.0708(10) Uani d . 1 . .
    H H4 1.3674 0.6525 0.7858 0.085 Uiso calc R 1 . .
    C C5 1.3127(5) 0.4803(4) 0.8442(3) 0.0718(11) Uani d . 1 . .
    H H5 1.3491 0.4262 0.8040 0.086 Uiso calc R 1 . .
    C C6 1.2479(3) 0.4251(3) 0.9152(2) 0.0466(7) Uani d . 1 . .
    C C7 0.9359(3) 0.1566(3) 0.8247(2) 0.0411(7) Uani d . 1 . .
    C C8 0.8593(3) 0.2500(3) 0.7803(2) 0.0408(7) Uani d . 1 . .
    H H8 0.9115 0.3239 0.7572 0.049 Uiso calc R 1 . .
    C C9 0.7025(3) 0.2331(3) 0.7700(2) 0.0402(7) Uani d . 1 . .
    C C10 0.6279(4) 0.1203(3) 0.8041(2) 0.0477(7) Uani d . 1 . .
    H H10 0.5224 0.1068 0.7963 0.057 Uiso calc R 1 . .
    C C11 0.7077(4) 0.0283(3) 0.8491(2) 0.0511(8) Uani d . 1 . .
    H H11 0.6562 -0.0461 0.8721 0.061 Uiso calc R 1 . .
    C C12 0.8633(4) 0.0457(3) 0.8604(2) 0.0459(7) Uani d . 1 . .
    H H12 0.9181 -0.0158 0.8912 0.055 Uiso calc R 1 . .
    C C13 0.6187(3) 0.3337(3) 0.7256(2) 0.0423(7) Uani d . 1 . .
    H H13 0.5094 0.3118 0.7033 0.051 Uiso calc R 1 . .
    C C14 0.6199(3) 0.5460(3) 0.6704(2) 0.0386(6) Uani d . 1 . .
    C C15 0.4552(3) 0.5307(3) 0.6145(2) 0.0380(6) Uani d . 1 . .
    C C16 0.7007(3) 0.6739(3) 0.6675(2) 0.0414(7) Uani d . 1 . .
    C C17 0.8746(3) 0.7324(3) 0.7076(3) 0.0617(9) Uani d . 1 . .
    H H17A 0.9236 0.6804 0.7589 0.093 Uiso calc R 1 . .
    H H17B 0.9003 0.8264 0.7406 0.093 Uiso calc R 1 . .
    H H17C 0.9121 0.7282 0.6493 0.093 Uiso calc R 1 . .
    C C18 0.6390(4) 0.8479(3) 0.5533(3) 0.0575(9) Uani d . 1 . .
    H H18A 0.7288 0.9211 0.5962 0.086 Uiso calc R 1 . .
    H H18B 0.5509 0.8848 0.5229 0.086 Uiso calc R 1 . .
    H H18C 0.6628 0.8035 0.4973 0.086 Uiso calc R 1 . .
    C C19 0.3137(3) 0.7097(3) 0.5527(2) 0.0424(7) Uani d . 1 . .
    C C20 0.1735(3) 0.6289(3) 0.4787(2) 0.0513(8) Uani d . 1 . .
    H H20 0.1674 0.5420 0.4468 0.062 Uiso calc R 1 . .
    C C21 0.0424(4) 0.6802(4) 0.4531(3) 0.0666(10) Uani d . 1 . .
    H H21 -0.0533 0.6265 0.4045 0.080 Uiso calc R 1 . .
    C C22 0.0526(5) 0.8098(5) 0.4988(4) 0.0758(12) Uani d . 1 . .
    H H22 -0.0355 0.8441 0.4797 0.091 Uiso calc R 1 . .
    C C23 0.1922(5) 0.8887(4) 0.5725(3) 0.0729(11) Uani d . 1 . .
    H H23 0.1985 0.9761 0.6037 0.087 Uiso calc R 1 . .
    C C24 0.3232(4) 0.8382(3) 0.6003(3) 0.0575(8) Uani d . 1 . .
    H H24 0.4176 0.8908 0.6510 0.069 Uiso calc R 1 . .
loop_
    _atom_site_aniso_label
    _atom_site_aniso_U_11
    _atom_site_aniso_U_22
    _atom_site_aniso_U_33
    _atom_site_aniso_U_12
    _atom_site_aniso_U_13
    _atom_site_aniso_U_23
    Br1 0.0675(3) 0.03803(19) 0.0694(3) 0.00752(14) 0.02286(17) 0.01353(15)
    S1 0.0468(5) 0.0447(4) 0.0819(6) 0.0191(4) 0.0097(4) 0.0255(4)
    N1 0.0401(13) 0.0415(13) 0.0438(14) 0.0172(11) 0.0109(11) 0.0109(11)
    N2 0.0332(12) 0.0372(12) 0.0536(15) 0.0124(10) 0.0087(11) 0.0134(11)
    N3 0.0360(13) 0.0368(12) 0.0551(15) 0.0087(10) 0.0122(11) 0.0136(11)
    O1 0.0811(17) 0.0595(15) 0.0663(16) 0.0108(12) 0.0024(13) 0.0320(12)
    O2 0.0494(15) 0.0619(16) 0.161(3) 0.0314(12) 0.0258(16) 0.0295(17)
    O3 0.0504(13) 0.0454(12) 0.0675(14) 0.0236(9) 0.0218(11) 0.0122(10)
    O4 0.0360(11) 0.0454(12) 0.0679(14) 0.0091(9) 0.0120(10) 0.0196(10)
    C1 0.0534(19) 0.0499(18) 0.0507(19) 0.0076(14) 0.0228(15) 0.0153(15)
    C2 0.0526(18) 0.0402(16) 0.0526(19) 0.0080(13) 0.0237(15) 0.0040(14)
    C3 0.0439(16) 0.0379(15) 0.0430(17) 0.0076(12) 0.0123(13) 0.0074(13)
    C4 0.103(3) 0.055(2) 0.082(3) 0.024(2) 0.063(2) 0.0270(19)
    C5 0.101(3) 0.056(2) 0.092(3) 0.037(2) 0.064(2) 0.022(2)
    C6 0.0444(17) 0.0411(16) 0.0542(19) 0.0139(13) 0.0136(14) 0.0167(14)
    C7 0.0419(16) 0.0369(15) 0.0437(17) 0.0155(12) 0.0109(13) 0.0056(12)
    C8 0.0464(17) 0.0360(15) 0.0417(16) 0.0116(12) 0.0158(13) 0.0121(12)
    C9 0.0413(16) 0.0382(15) 0.0383(16) 0.0113(12) 0.0092(12) 0.0082(12)
    C10 0.0425(17) 0.0459(17) 0.0507(18) 0.0088(13) 0.0127(14) 0.0102(14)
    C11 0.057(2) 0.0392(16) 0.0540(19) 0.0058(14) 0.0182(15) 0.0143(14)
    C12 0.0564(19) 0.0313(14) 0.0466(18) 0.0143(13) 0.0107(14) 0.0123(13)
    C13 0.0385(16) 0.0458(17) 0.0433(17) 0.0142(13) 0.0118(13) 0.0126(13)
    C14 0.0361(15) 0.0405(15) 0.0410(16) 0.0153(12) 0.0115(12) 0.0107(12)
    C15 0.0372(16) 0.0386(15) 0.0411(16) 0.0137(13) 0.0137(12) 0.0121(12)
    C16 0.0366(15) 0.0414(16) 0.0468(17) 0.0143(12) 0.0120(13) 0.0111(13)
    C17 0.0378(17) 0.0502(19) 0.087(3) 0.0096(14) 0.0105(17) 0.0128(17)
    C18 0.0542(19) 0.0484(18) 0.070(2) 0.0110(15) 0.0201(17) 0.0249(16)
    C19 0.0411(16) 0.0506(17) 0.0445(17) 0.0204(13) 0.0182(13) 0.0221(14)
    C20 0.0414(17) 0.065(2) 0.0489(19) 0.0165(15) 0.0136(14) 0.0203(16)
    C21 0.0413(19) 0.097(3) 0.068(2) 0.0250(19) 0.0174(17) 0.039(2)
    C22 0.062(3) 0.102(3) 0.098(3) 0.054(2) 0.042(2) 0.058(3)
    C23 0.084(3) 0.070(2) 0.094(3) 0.049(2) 0.047(2) 0.035(2)
    C24 0.060(2) 0.0531(19) 0.064(2) 0.0269(16) 0.0192(17) 0.0161(16)
_geom_special_details
;
All e.s.d.'s (except the e.s.d. in the dihedral angle between two l.s. planes)
are estimated using the full covariance matrix. The cell e.s.d.'s are taken
into account individually in the estimation of e.s.d.'s in distances, angles
and torsion angles; correlations between e.s.d.'s in cell parameters are only
used when they are defined by crystal symmetry. An approximate (isotropic)
treatment of cell e.s.d.'s is used for estimating e.s.d.'s involving l.s.
planes.
;
loop_
    _geom_bond_atom_site_label_1
    _geom_bond_atom_site_label_2
    _geom_bond_site_symmetry_2
    _geom_bond_distance
    _geom_bond_publ_flag
    Br1 C3 . 1.890(3) ?
    S1 O1 . 1.412(3) ?
    S1 O2 . 1.419(3) ?
    S1 O3 . 1.594(2) ?
    S1 C6 . 1.751(3) ?
    N1 C13 . 1.270(3) ?
    N1 C14 . 1.390(3) ?
    N2 C15 . 1.399(3) ?
    N2 N3 . 1.408(3) ?
    N2 C19 . 1.432(3) ?
    N3 C16 . 1.364(3) ?
    N3 C18 . 1.462(4) ?
    O3 C7 . 1.420(3) ?
    O4 C15 . 1.232(3) ?
    C1 C2 . 1.375(4) ?
    C1 C6 . 1.376(4) ?
    C1 H1 . 0.9300 ?
    C2 C3 . 1.373(4) ?
    C2 H2 . 0.9300 ?
    C3 C4 . 1.363(4) ?
    C4 C5 . 1.366(5) ?
    C4 H4 . 0.9300 ?
    C5 C6 . 1.378(4) ?
    C5 H5 . 0.9300 ?
    C7 C8 . 1.368(4) ?
    C7 C12 . 1.380(4) ?
    C8 C9 . 1.391(4) ?
    C8 H8 . 0.9300 ?
    C9 C10 . 1.390(4) ?
    C9 C13 . 1.467(4) ?
    C10 C11 . 1.376(4) ?
    C10 H10 . 0.9300 ?
    C11 C12 . 1.376(4) ?
    C11 H11 . 0.9300 ?
    C12 H12 . 0.9300 ?
    C13 H13 . 0.9300 ?
    C14 C16 . 1.355(4) ?
    C14 C15 . 1.437(4) ?
    C16 C17 . 1.488(4) ?
    C17 H17A . 0.9600 ?
    C17 H17B . 0.9600 ?
    C17 H17C . 0.9600 ?
    C18 H18A . 0.9600 ?
    C18 H18B . 0.9600 ?
    C18 H18C . 0.9600 ?
    C19 C24 . 1.374(4) ?
    C19 C20 . 1.383(4) ?
    C20 C21 . 1.385(4) ?
    C20 H20 . 0.9300 ?
    C21 C22 . 1.374(6) ?
    C21 H21 . 0.9300 ?
    C22 C23 . 1.372(6) ?
    C22 H22 . 0.9300 ?
    C23 C24 . 1.380(5) ?
    C23 H23 . 0.9300 ?
    C24 H24 . 0.9300 ?
loop_
    _geom_angle_atom_site_label_1
    _geom_angle_atom_site_label_2
    _geom_angle_atom_site_label_3
    _geom_angle_site_symmetry_1
    _geom_angle_site_symmetry_3
    _geom_angle
    _geom_angle_publ_flag
    O1 S1 O2 . . 121.47(17) ?
    O1 S1 O3 . . 108.79(13) ?
    O2 S1 O3 . . 102.68(16) ?
    O1 S1 C6 . . 109.11(16) ?
    O2 S1 C6 . . 109.41(15) ?
    O3 S1 C6 . . 103.86(13) ?
    C13 N1 C14 . . 121.9(2) ?
    C15 N2 N3 . . 109.4(2) ?
    C15 N2 C19 . . 125.0(2) ?
    N3 N2 C19 . . 119.0(2) ?
    C16 N3 N2 . . 106.3(2) ?
    C16 N3 C18 . . 121.9(2) ?
    N2 N3 C18 . . 116.9(2) ?
    C7 O3 S1 . . 119.49(18) ?
    C2 C1 C6 . . 120.0(3) ?
    C2 C1 H1 . . 120.0 ?
    C6 C1 H1 . . 120.0 ?
    C3 C2 C1 . . 119.1(3) ?
    C3 C2 H2 . . 120.4 ?
    C1 C2 H2 . . 120.4 ?
    C4 C3 C2 . . 121.0(3) ?
    C4 C3 Br1 . . 120.0(2) ?
    C2 C3 Br1 . . 119.0(2) ?
    C3 C4 C5 . . 120.1(3) ?
    C3 C4 H4 . . 120.0 ?
    C5 C4 H4 . . 120.0 ?
    C4 C5 C6 . . 119.7(3) ?
    C4 C5 H5 . . 120.2 ?
    C6 C5 H5 . . 120.2 ?
    C1 C6 C5 . . 120.1(3) ?
    C1 C6 S1 . . 120.3(2) ?
    C5 C6 S1 . . 119.6(3) ?
    C8 C7 C12 . . 122.4(3) ?
    C8 C7 O3 . . 118.9(2) ?
    C12 C7 O3 . . 118.6(2) ?
    C7 C8 C9 . . 119.3(3) ?
    C7 C8 H8 . . 120.4 ?
    C9 C8 H8 . . 120.4 ?
    C10 C9 C8 . . 118.7(3) ?
    C10 C9 C13 . . 120.8(3) ?
    C8 C9 C13 . . 120.5(2) ?
    C11 C10 C9 . . 121.0(3) ?
    C11 C10 H10 . . 119.5 ?
    C9 C10 H10 . . 119.5 ?
    C12 C11 C10 . . 120.4(3) ?
    C12 C11 H11 . . 119.8 ?
    C10 C11 H11 . . 119.8 ?
    C11 C12 C7 . . 118.3(3) ?
    C11 C12 H12 . . 120.8 ?
    C7 C12 H12 . . 120.8 ?
    N1 C13 C9 . . 120.1(3) ?
    N1 C13 H13 . . 119.9 ?
    C9 C13 H13 . . 119.9 ?
    C16 C14 N1 . . 122.1(2) ?
    C16 C14 C15 . . 108.3(2) ?
    N1 C14 C15 . . 129.5(2) ?
    O4 C15 N2 . . 123.9(2) ?
    O4 C15 C14 . . 131.5(2) ?
    N2 C15 C14 . . 104.6(2) ?
    C14 C16 N3 . . 110.7(2) ?
    C14 C16 C17 . . 127.6(3) ?
    N3 C16 C17 . . 121.7(2) ?
    C16 C17 H17A . . 109.5 ?
    C16 C17 H17B . . 109.5 ?
    H17A C17 H17B . . 109.5 ?
    C16 C17 H17C . . 109.5 ?
    H17A C17 H17C . . 109.5 ?
    H17B C17 H17C . . 109.5 ?
    N3 C18 H18A . . 109.5 ?
    N3 C18 H18B . . 109.5 ?
    H18A C18 H18B . . 109.5 ?
    N3 C18 H18C . . 109.5 ?
    H18A C18 H18C . . 109.5 ?
    H18B C18 H18C . . 109.5 ?
    C24 C19 C20 . . 120.9(3) ?
    C24 C19 N2 . . 120.9(3) ?
    C20 C19 N2 . . 118.2(3) ?
    C19 C20 C21 . . 118.6(3) ?
    C19 C20 H20 . . 120.7 ?
    C21 C20 H20 . . 120.7 ?
    C22 C21 C20 . . 120.5(3) ?
    C22 C21 H21 . . 119.7 ?
    C20 C21 H21 . . 119.7 ?
    C23 C22 C21 . . 120.3(3) ?
    C23 C22 H22 . . 119.9 ?
    C21 C22 H22 . . 119.9 ?
    C22 C23 C24 . . 119.9(4) ?
    C22 C23 H23 . . 120.1 ?
    C24 C23 H23 . . 120.1 ?
    C19 C24 C23 . . 119.8(3) ?
    C19 C24 H24 . . 120.1 ?
    C23 C24 H24 . . 120.1 ?
loop_
    _geom_torsion_atom_site_label_1
    _geom_torsion_atom_site_label_2
    _geom_torsion_atom_site_label_3
    _geom_torsion_atom_site_label_4
    _geom_torsion_site_symmetry_1
    _geom_torsion_site_symmetry_2
    _geom_torsion_site_symmetry_3
    _geom_torsion_site_symmetry_4
    _geom_torsion
    _geom_torsion_publ_flag
    C15 N2 N3 C16 . . . . 8.2(3) ?
    C19 N2 N3 C16 . . . . 161.0(2) ?
    C15 N2 N3 C18 . . . . 148.2(3) ?
    C19 N2 N3 C18 . . . . -58.9(3) ?
    O1 S1 O3 C7 . . . . 37.5(2) ?
    O2 S1 O3 C7 . . . . 167.5(2) ?
    C6 S1 O3 C7 . . . . -78.6(2) ?
    C6 C1 C2 C3 . . . . -1.6(5) ?
    C1 C2 C3 C4 . . . . 1.7(5) ?
    C1 C2 C3 Br1 . . . . -176.5(2) ?
    C2 C3 C4 C5 . . . . -0.7(6) ?
    Br1 C3 C4 C5 . . . . 177.5(3) ?
    C3 C4 C5 C6 . . . . -0.4(6) ?
    C2 C1 C6 C5 . . . . 0.5(5) ?
    C2 C1 C6 S1 . . . . -179.7(2) ?
    C4 C5 C6 C1 . . . . 0.5(6) ?
    C4 C5 C6 S1 . . . . -179.2(3) ?
    O1 S1 C6 C1 . . . . -12.4(3) ?
    O2 S1 C6 C1 . . . . -147.5(3) ?
    O3 S1 C6 C1 . . . . 103.5(3) ?
    O1 S1 C6 C5 . . . . 167.3(3) ?
    O2 S1 C6 C5 . . . . 32.3(3) ?
    O3 S1 C6 C5 . . . . -76.8(3) ?
    S1 O3 C7 C8 . . . . 93.0(3) ?
    S1 O3 C7 C12 . . . . -91.3(3) ?
    C12 C7 C8 C9 . . . . -0.2(4) ?
    O3 C7 C8 C9 . . . . 175.3(2) ?
    C7 C8 C9 C10 . . . . -0.9(4) ?
    C7 C8 C9 C13 . . . . 178.2(3) ?
    C8 C9 C10 C11 . . . . 1.3(4) ?
    C13 C9 C10 C11 . . . . -177.8(3) ?
    C9 C10 C11 C12 . . . . -0.6(5) ?
    C10 C11 C12 C7 . . . . -0.4(4) ?
    C8 C7 C12 C11 . . . . 0.9(4) ?
    O3 C7 C12 C11 . . . . -174.7(3) ?
    C14 N1 C13 C9 . . . . 176.4(2) ?
    C10 C9 C13 N1 . . . . 163.9(3) ?
    C8 C9 C13 N1 . . . . -15.1(4) ?
    C13 N1 C14 C16 . . . . 175.7(3) ?
    C13 N1 C14 C15 . . . . -7.4(5) ?
    N3 N2 C15 O4 . . . . 173.4(3) ?
    C19 N2 C15 O4 . . . . 22.5(4) ?
    N3 N2 C15 C14 . . . . -5.7(3) ?
    C19 N2 C15 C14 . . . . -156.6(3) ?
    C16 C14 C15 O4 . . . . -177.8(3) ?
    N1 C14 C15 O4 . . . . 5.0(5) ?
    C16 C14 C15 N2 . . . . 1.2(3) ?
    N1 C14 C15 N2 . . . . -176.0(3) ?
    N1 C14 C16 N3 . . . . -178.6(2) ?
    C15 C14 C16 N3 . . . . 4.0(3) ?
    N1 C14 C16 C17 . . . . 2.4(5) ?
    C15 C14 C16 C17 . . . . -175.1(3) ?
    N2 N3 C16 C14 . . . . -7.5(3) ?
    C18 N3 C16 C14 . . . . -145.0(3) ?
    N2 N3 C16 C17 . . . . 171.7(3) ?
    C18 N3 C16 C17 . . . . 34.1(4) ?
    C15 N2 C19 C24 . . . . 124.7(3) ?
    N3 N2 C19 C24 . . . . -23.7(4) ?
    C15 N2 C19 C20 . . . . -55.3(4) ?
    N3 N2 C19 C20 . . . . 156.3(3) ?
    C24 C19 C20 C21 . . . . 0.2(4) ?
    N2 C19 C20 C21 . . . . -179.8(3) ?
    C19 C20 C21 C22 . . . . 1.3(5) ?
    C20 C21 C22 C23 . . . . -1.6(5) ?
    C21 C22 C23 C24 . . . . 0.4(6) ?
    C20 C19 C24 C23 . . . . -1.3(5) ?
    N2 C19 C24 C23 . . . . 178.7(3) ?
    C22 C23 C24 C19 . . . . 1.0(5) ?
loop_
    _geom_hbond_atom_site_label_D
    _geom_hbond_atom_site_label_H
    _geom_hbond_atom_site_label_A
    _geom_hbond_site_symmetry_A
    _geom_hbond_distance_DH
    _geom_hbond_distance_HA
    _geom_hbond_distance_DA
    _geom_hbond_angle_DHA
    _geom_hbond_publ_flag
    C13 H13 O4 . 0.93 2.40 3.056(3) 127 yes
    C21 H21 O4 2_566 0.93 2.57 3.290(4) 135 yes
data_global
_journal_date_recd_electronic     2008-10-29
_journal_date_accepted     2008-11-09
_journal_name_full     'Acta Crystallographica, Section E'
_journal_year     2008
_journal_volume     64
_journal_issue     12
_journal_page_first     o2349
_journal_page_last     o2349
_journal_paper_category     QO
_journal_coeditor_code     AT2667
_publ_contact_author_name     "Li, Mei"
_publ_contact_author_address
;
'College of Sciences
Tianjin University of Science and Technology
Tianjin 300457
People's Republic of China'
;
_publ_contact_author_email     li_mei999@163.com
_publ_contact_author_fax     '086(022)23001002'
_publ_contact_author_phone     '086(022)60270087'
_publ_section_title
;\
(<i>E</i>)-3-[(1,5-Dimethyl-3-oxo-2-phenyl-2,3-dihydro-1<i>H</i>-pyrazol-4-yl)\
iminomethyl]phenyl 4-bromobenzenesulfonate
;
loop_
    _publ_author_name
    _publ_author_address
    "Li, Mei"
;
College of Sciences
Tianjin University of Science and Technology
Tianjin 300457
People's Republic of China
;
    "Chen, Xin"
;
College of Sciences
Tianjin University of Science and Technology
Tianjin 300457
People's Republic of China
;
