# Supplementary material for: (E)-3-[(1,5-Dimethyl-3-oxo-2-phenyl-2,3-dihydro-1H-pyrazol-4-yl)imino­meth­yl]phenyl 4-bromo­benzene­sulfonate
Source: Acta Crystallogr Sect E Struct Rep Online. 2008 Nov 13;64(Pt 12):o2349. doi: 10.1107/S160053680803688X (PMC2960019; doi:10.1107/S160053680803688X)
Supplement: Supplementary file 2 [file e-64-o2349-Isup2.hkl]

# 
# h,k,l, Fc-squared, Fo-squared, sigma(Fo-squared) and status flag 
# 
data_I
_shelx_title ' 71021D in P-1' 
_shelx_refln_list_code          4 
_shelx_F_calc_maximum      180.62 
_exptl_crystal_F_000       536.00 
_reflns_d_resolution_high  0.8402 
 
loop_ 
 _symmetry_equiv_pos_as_xyz 
 'x, y, z' 
 '-x, -y, -z' 
 
_cell_length_a     9.3152 
_cell_length_b    10.1223 
_cell_length_c    13.4716 
_cell_angle_alpha  94.507 
_cell_angle_beta  109.034 
_cell_angle_gamma 102.953 
 
_shelx_F_squared_multiplier     1.000 
 
loop_ 
 _refln_index_h 
 _refln_index_k 
 _refln_index_l 
 _refln_F_squared_calc 
 _refln_F_squared_meas 
 _refln_F_squared_sigma 
 _refln_observed_status 
   2   0   0    21231.10    23117.07    438.18 o 
   3   0   0     4943.03     5312.26    103.26 o 
   4   0   0        4.54       12.49      3.14 o 
   5   0   0     1055.56     1133.77     26.56 o 
   6   0   0        0.42       -0.92      3.30 o 
   7   0   0       71.63       70.69      5.67 o 
   8   0   0       50.76       48.52      6.13 o 
   9   0   0       35.18       25.39      7.04 o 
  10   0   0        4.54       -8.09      6.75 o 
 -10   1   0       94.69      109.69      8.79 o 
  -9   1   0        2.82        5.69      5.90 o 
  -8   1   0      282.97      300.60     14.52 o 
  -7   1   0      337.25      328.69     13.71 o 
  -6   1   0      403.87      403.41     13.90 o 
  -5   1   0      931.89      943.25     23.15 o 
  -4   1   0      926.47      991.76     23.02 o 
  -3   1   0      878.46      910.18     20.40 o 
  -2   1   0       62.07       72.79      1.92 o 
  -1   1   0      193.78      182.70      4.37 o 
   0   1   0       90.74       93.91      2.82 o 
   1   1   0     4400.81     4410.68    196.10 o 
   2   1   0      727.10      680.32      8.49 o 
   3   1   0        6.55        0.74      1.06 o 
   4   1   0     1362.91     1344.02     16.44 o 
   5   1   0      317.79      333.63      8.06 o 
   6   1   0     1066.47     1063.53     19.53 o 
   7   1   0     1065.62     1039.92     21.93 o 
   8   1   0      268.74      282.99     10.15 o 
   9   1   0      178.85      171.28      9.25 o 
 -10   2   0        7.54        2.03      6.89 o 
  -9   2   0       19.07       23.75      9.78 o 
  -8   2   0      415.95      454.19     18.11 o 
  -7   2   0       43.93       52.06      8.17 o 
  -6   2   0     1524.88     1540.89     36.03 o 
  -5   2   0      235.16      181.40      8.64 o 
  -4   2   0     2307.67     2300.65     32.79 o 
  -3   2   0     2273.39     2392.29     33.70 o 
  -2   2   0      888.84      912.93     13.66 o 
  -1   2   0     5872.06     5604.06    108.04 o 
   0   2   0     4975.88     4700.48    167.98 o 
   1   2   0      570.76      588.87      9.32 o 
   2   2   0      418.52      446.41      6.17 o 
   3   2   0     1315.59     1381.56     20.26 o 
   4   2   0     1786.78     1855.60     22.28 o 
   5   2   0       12.08        3.62      2.97 o 
   6   2   0       34.59       31.45      5.43 o 
   7   2   0       18.21       16.52      5.62 o 
   8   2   0       17.99       12.59      5.78 o 
   9   2   0       12.25       22.59      8.97 o 
 -10   3   0        1.35       17.15      9.97 o 
  -9   3   0       35.66       29.75      9.14 o 
  -8   3   0        1.57       -0.09      7.09 o 
  -7   3   0      140.20      130.20      9.94 o 
  -6   3   0       51.16       50.80      6.66 o 
  -5   3   0       27.65       36.95      2.64 o 
  -4   3   0      297.13      395.08      7.68 o 
  -3   3   0       54.75       80.33      3.41 o 
  -2   3   0      711.34      711.53     19.10 o 
  -1   3   0     6429.94     5980.83     81.48 o 
   0   3   0     2949.70     3016.12     92.49 o 
   1   3   0     7619.92     7396.95    100.09 o 
   2   3   0      109.96      125.98      2.95 o 
   3   3   0     2719.46     2635.25     30.61 o 
   4   3   0        1.74        0.55      1.99 o 
   5   3   0      598.47      578.32     11.74 o 
   6   3   0       73.40       66.20      5.33 o 
   7   3   0        0.78        4.02      6.87 o 
   8   3   0       46.03       30.61      9.23 o 
   9   3   0        2.19       -6.79      9.53 o 
 -10   4   0        1.76       22.44     10.85 o 
  -9   4   0       10.37       23.60      9.13 o 
  -8   4   0      315.55      309.65     15.11 o 
  -7   4   0        4.04       12.53      7.13 o 
  -6   4   0      251.64      230.26     11.25 o 
  -5   4   0     1369.67     1352.35     30.83 o 
  -4   4   0       42.34       50.59      3.13 o 
  -3   4   0     1848.99     1991.02     50.05 o 
  -2   4   0      543.28      539.75      9.47 o 
  -1   4   0     1387.37     1496.63     25.65 o 
   0   4   0      344.85      352.51     10.31 o 
   1   4   0     2901.18     3026.08     42.89 o 
   2   4   0       32.44       36.49      2.99 o 
   3   4   0      669.37      627.26      9.07 o 
   4   4   0       32.87       34.09      2.73 o 
   5   4   0      227.72      220.99     11.18 o 
   6   4   0        0.15       -9.09      6.06 o 
   7   4   0      103.00      112.20     10.80 o 
   8   4   0       55.12       63.33     10.43 o 
 -10   5   0       37.09       38.68     10.76 o 
  -9   5   0      101.68      115.86     12.19 o 
  -8   5   0        8.40        9.05      8.23 o 
  -7   5   0      701.67      698.75     21.68 o 
  -6   5   0      487.65      499.47     18.59 o 
  -5   5   0     1002.88      955.51     30.25 o 
  -4   5   0      617.24      657.78     14.25 o 
  -3   5   0      809.00      700.12     12.42 o 
  -2   5   0        3.92        5.11      2.52 o 
  -1   5   0     6017.48     6181.57     84.87 o 
   0   5   0     1373.90     1405.27     21.89 o 
   1   5   0     1363.68     1423.30     22.38 o 
   2   5   0     1921.95     1974.94     30.04 o 
   3   5   0        0.63       -4.18      2.79 o 
   4   5   0      156.79      149.49      6.70 o 
   5   5   0       21.71       23.40      7.26 o 
   6   5   0       67.88       57.94      9.15 o 
   7   5   0       37.67       23.72      9.83 o 
   8   5   0        5.40        7.58      9.33 o 
 -10   6   0       10.20       14.94     10.28 o 
  -9   6   0      101.45      117.74     12.58 o 
  -8   6   0       76.54       66.60     10.46 o 
  -7   6   0        0.82        2.45      6.84 o 
  -6   6   0      112.59      126.15      6.12 o 
  -5   6   0        8.96       16.03      4.47 o 
  -4   6   0      147.31      167.78      6.29 o 
  -3   6   0      319.62      300.29      7.47 o 
  -2   6   0      154.88      145.54      5.02 o 
  -1   6   0     1185.51     1162.79     18.23 o 
   0   6   0       95.26       71.31      4.38 o 
   1   6   0      430.87      394.89     14.58 o 
   2   6   0     1746.19     1670.35     26.70 o 
   3   6   0      314.19      327.97      9.49 o 
   4   6   0      509.18      528.66     12.39 o 
   5   6   0       88.01       97.78     10.76 o 
   6   6   0      159.51      161.84     13.11 o 
   7   6   0       27.66       26.16     10.48 o 
  -9   7   0      112.99      111.94     12.24 o 
  -8   7   0       80.72       89.95     10.64 o 
  -7   7   0      114.99      117.91     11.21 o 
  -6   7   0      439.08      444.79     11.09 o 
  -5   7   0     1584.54     1570.48     25.86 o 
  -4   7   0      916.57      985.12     20.40 o 
  -3   7   0      194.43      203.30      6.65 o 
  -2   7   0      799.24      800.22     21.81 o 
  -1   7   0      108.47      102.80      8.10 o 
   0   7   0      328.28      328.61     17.84 o 
   1   7   0      225.84      241.53      8.09 o 
   2   7   0        1.70        1.99      4.02 o 
   3   7   0      743.43      750.30     15.76 o 
   4   7   0      225.09      230.22      9.16 o 
   5   7   0       29.58       28.25      8.53 o 
   6   7   0       40.92       38.18      9.87 o 
  -9   8   0        0.58        7.15      9.98 o 
  -8   8   0        1.94       -1.75      7.50 o 
  -7   8   0       38.97       43.87      9.12 o 
  -6   8   0       80.03       80.31      6.23 o 
  -5   8   0      126.52      125.60      6.83 o 
  -4   8   0       65.79       76.80      5.44 o 
  -3   8   0        2.48        9.31      6.46 o 
  -2   8   0      996.69      985.52     26.55 o 
  -1   8   0        5.73        4.02      6.07 o 
   0   8   0     1009.33      983.71     26.94 o 
   1   8   0      128.23      135.67      7.28 o 
   2   8   0      464.65      464.72     24.07 o 
   3   8   0        7.11       10.49      5.13 o 
   4   8   0      109.76      136.86     11.03 o 
   5   8   0       40.24       44.22     10.84 o 
  -8   9   0       18.23       13.80      9.75 o 
  -7   9   0        5.95       -4.95      8.07 o 
  -6   9   0      260.51      243.73     14.62 o 
  -5   9   0        3.70        6.78      6.54 o 
  -4   9   0       19.55       29.77      8.02 o 
  -3   9   0      329.28      324.96     14.34 o 
  -2   9   0      261.95      252.11     13.13 o 
  -1   9   0      633.69      594.90     20.14 o 
   0   9   0      487.95      512.91     18.78 o 
   1   9   0       52.72       45.95      5.90 o 
   2   9   0      263.82      289.65     10.85 o 
   3   9   0      157.48      160.57      8.91 o 
   4   9   0      105.90      120.67     11.84 o 
  -6  10   0      268.82      285.49     15.63 o 
  -5  10   0       91.49       96.59     10.60 o 
  -4  10   0       47.80       49.90      9.01 o 
  -3  10   0      165.53      144.66     11.78 o 
  -2  10   0       14.78       23.16      7.97 o 
  -1  10   0      209.75      194.61     13.29 o 
   0  10   0      139.47      155.38     13.00 o 
   1  10   0      162.83      168.53     13.27 o 
   2  10   0       58.18       63.99      7.37 o 
   3  10   0        1.36       -8.00      6.66 o 
  -6  11   0       12.35       27.34      9.71 o 
  -5  11   0       16.97       21.59      9.11 o 
  -4  11   0      100.89      108.34     11.92 o 
  -3  11   0      117.25      143.74     13.47 o 
  -2  11   0      211.40      190.43     13.96 o 
  -1  11   0      439.27      413.56     18.80 o 
   0  11   0       26.11       38.05      9.91 o 
   1  11   0      391.13      442.14     20.44 o 
  -3  12   0       13.88       -3.17      9.27 o 
   2 -12   1       68.61       65.41     11.26 o 
   3 -12   1       16.41       11.77      9.62 o 
  -1 -11   1      210.51      223.47     16.39 o 
   0 -11   1       24.92       24.33      8.79 o 
   1 -11   1       95.40      100.78     11.90 o 
   2 -11   1        0.54        1.66      8.13 o 
   3 -11   1      337.35      340.83     16.81 o 
   4 -11   1        1.57        3.57      8.37 o 
   5 -11   1      231.04      246.75     15.03 o 
   6 -11   1        3.29        6.98      9.54 o 
  -3 -10   1        4.86        2.89      6.56 o 
  -2 -10   1      100.67      119.59      8.45 o 
  -1 -10   1       20.36       17.72      8.46 o 
   0 -10   1       82.26       62.07      9.93 o 
   1 -10   1       89.19       84.36     10.32 o 
   2 -10   1        2.77        1.03      7.53 o 
   3 -10   1      457.74      485.80     18.89 o 
   4 -10   1       20.34       41.49      8.93 o 
   5 -10   1      413.64      413.11     18.07 o 
   6 -10   1      105.57      110.48     10.90 o 
  -4  -9   1       28.33       25.27      6.56 o 
  -3  -9   1      269.78      276.44     10.71 o 
  -2  -9   1      164.40      158.24     11.53 o 
  -1  -9   1      155.91      184.42      8.35 o 
   0  -9   1      100.11      109.78     10.03 o 
   1  -9   1       65.67       68.85      8.60 o 
   2  -9   1       17.92       19.40      7.43 o 
   3  -9   1        9.21       -0.73      6.57 o 
   4  -9   1       63.57       78.78      9.31 o 
   5  -9   1       16.98       21.01      7.40 o 
   6  -9   1       17.18       21.82      5.53 o 
   7  -9   1       20.53        5.23      8.45 o 
   8  -9   1       19.35       31.04     10.20 o 
  -5  -8   1       82.14       91.92     10.95 o 
  -4  -8   1       61.14       59.83      7.54 o 
  -3  -8   1     1285.83     1267.89     23.41 o 
  -2  -8   1      190.20      194.24      8.63 o 
  -1  -8   1      571.87      539.27     12.69 o 
   0  -8   1      525.02      543.04     18.61 o 
   1  -8   1       93.24       99.02      8.86 o 
   2  -8   1     1323.42     1347.67     33.39 o 
   3  -8   1       56.15       51.12      7.77 o 
   4  -8   1      871.79      884.14     29.36 o 
   5  -8   1        2.71        0.02      4.00 o 
   6  -8   1       15.24        8.83      4.86 o 
   7  -8   1        1.93        0.08      7.05 o 
   8  -8   1       20.96       18.92      9.81 o 
   9  -8   1       37.74       36.58     11.88 o 
  -6  -7   1       61.97       63.54     10.47 o 
  -5  -7   1        0.42       -7.67      7.32 o 
  -4  -7   1       82.94       75.89      9.72 o 
  -3  -7   1       20.44       21.20      4.58 o 
  -2  -7   1      673.98      680.52     24.08 o 
  -1  -7   1      254.85      253.35      7.95 o 
   0  -7   1      420.16      409.88     17.44 o 
   1  -7   1      240.33      242.35     11.11 o 
   2  -7   1       52.79       47.32      6.31 o 
   3  -7   1      378.57      366.43      8.97 o 
   4  -7   1     2338.40     2324.14     35.50 o 
   5  -7   1      117.48      121.63      6.56 o 
   6  -7   1     1413.02     1418.71     24.16 o 
   7  -7   1      175.24      165.43     13.00 o 
   8  -7   1      245.63      256.28     15.01 o 
   9  -7   1       59.55       44.26     11.35 o 
  -7  -6   1      106.59      101.83     11.44 o 
  -6  -6   1      190.27      178.42     12.74 o 
  -5  -6   1      301.92      298.93     14.17 o 
  -4  -6   1      519.45      512.79     12.20 o 
  -3  -6   1      187.96      154.43      6.58 o 
  -2  -6   1     1266.82     1266.21     21.20 o 
  -1  -6   1      107.37      117.37      9.18 o 
   0  -6   1     2570.35     2582.63     40.82 o 
   1  -6   1      984.21     1044.49     16.67 o 
   2  -6   1      654.05      653.76     11.89 o 
   3  -6   1        9.97        7.01      2.78 o 
   4  -6   1      234.62      268.03      7.51 o 
   5  -6   1       29.06       24.81      3.69 o 
   6  -6   1       16.12       14.71      3.92 o 
   7  -6   1      150.92      152.17     11.63 o 
   8  -6   1        4.26        5.62      8.26 o 
   9  -6   1        0.06      -11.54      8.00 o 
  -8  -5   1      141.48      155.83     13.64 o 
  -7  -5   1       79.07       86.62     11.30 o 
  -6  -5   1      365.26      342.11     15.30 o 
  -5  -5   1      573.01      522.42     17.72 o 
  -4  -5   1      415.87      412.04      9.89 o 
  -3  -5   1      291.66      270.83      7.51 o 
  -2  -5   1     3471.74     3594.54     87.90 o 
  -1  -5   1        3.19        6.96      2.50 o 
   0  -5   1     2072.39     2091.87     47.12 o 
   1  -5   1      771.13      798.11     13.06 o 
   2  -5   1     5037.90     5141.23     71.36 o 
   3  -5   1     1938.80     2002.92     29.89 o 
   4  -5   1     1334.80     1325.07     21.23 o 
   5  -5   1     1580.51     1595.71     25.12 o 
   6  -5   1       62.53       67.51      7.70 o 
   7  -5   1     1318.16     1205.02     31.62 o 
   8  -5   1        9.60       19.26      8.37 o 
   9  -5   1       80.39       79.20     11.38 o 
  10  -5   1        1.04       -3.97      9.73 o 
  -8  -4   1      118.47      111.87     12.75 o 
  -7  -4   1       84.32      100.32     11.03 o 
  -6  -4   1      769.64      769.84     23.03 o 
  -5  -4   1      118.28      112.08      9.01 o 
  -4  -4   1      555.27      539.69      8.49 o 
  -3  -4   1     1435.50     1503.24     18.48 o 
  -2  -4   1      161.72      173.23      5.29 o 
  -1  -4   1     6222.19     6865.89    133.84 o 
   0  -4   1     1531.08     1664.14     27.77 o 
   1  -4   1     2332.58     2468.59     34.98 o 
   2  -4   1     1287.68     1399.55     21.06 o 
   3  -4   1       76.53      100.79      8.17 o 
   4  -4   1      328.50      300.42      6.96 o 
   5  -4   1       49.89       47.83      4.87 o 
   6  -4   1     1293.64     1305.07     32.07 o 
   7  -4   1      150.49      171.87     11.37 o 
   8  -4   1      272.47      249.91     14.38 o 
   9  -4   1      279.77      271.22     15.78 o 
  10  -4   1       11.32       -9.97      9.62 o 
  -9  -3   1        3.13       -2.09      8.33 o 
  -8  -3   1       31.44       31.79      8.74 o 
  -7  -3   1        0.80       -2.87      6.44 o 
  -6  -3   1      203.66      179.69      7.02 o 
  -5  -3   1       10.34        4.66      3.02 o 
  -4  -3   1     2334.79     2494.12     29.37 o 
  -3  -3   1      935.57      930.46     15.06 o 
  -2  -3   1     1287.87     1215.45     18.54 o 
  -1  -3   1     7189.81     7425.58    307.30 o 
   0  -3   1       37.04       55.24      2.47 o 
   1  -3   1    12856.80    11435.73    154.49 o 
   2  -3   1      141.65      173.72      4.27 o 
   3  -3   1     1383.17     1326.13     19.98 o 
   4  -3   1     1260.01     1341.55     20.45 o 
   5  -3   1        3.19        9.37      3.63 o 
   6  -3   1      104.33      100.34      8.27 o 
   7  -3   1        8.95       10.24      6.45 o 
   8  -3   1       32.42       23.35      8.23 o 
   9  -3   1        5.17       17.89      9.09 o 
  10  -3   1       21.67       33.71      7.19 o 
  -9  -2   1       42.16       53.07     11.08 o 
  -8  -2   1        7.35       -1.38      8.27 o 
  -7  -2   1      326.17      329.82      9.93 o 
  -6  -2   1       17.09       17.99      3.86 o 
  -5  -2   1       10.74        5.33      1.96 o 
  -4  -2   1      610.19      573.61      8.27 o 
  -3  -2   1      117.30      121.37      3.04 o 
  -2  -2   1     2185.95     2317.51     32.59 o 
  -1  -2   1      238.05      247.64      4.72 o 
   0  -2   1      118.88      108.73      3.40 o 
   1  -2   1     1047.26     1050.82     15.31 o 
   2  -2   1       69.69       75.30      2.54 o 
   3  -2   1     4670.79     4876.88     67.05 o 
   4  -2   1       57.67       45.63      2.57 o 
   5  -2   1     1833.97     1851.63     40.86 o 
   6  -2   1      869.44      835.53     22.81 o 
   7  -2   1      496.30      489.15     17.89 o 
   8  -2   1      326.78      307.97     15.61 o 
   9  -2   1       86.37       80.30      7.57 o 
  10  -2   1       97.26       97.42      8.81 o 
 -10  -1   1        6.71        0.76      6.80 o 
  -9  -1   1       14.34       16.22      9.87 o 
  -8  -1   1       57.19       57.34      6.27 o 
  -7  -1   1      809.84      758.18     15.47 o 
  -6  -1   1       36.23       37.38      5.14 o 
  -5  -1   1     2552.59     2501.29     36.75 o 
  -4  -1   1      382.11      374.02      5.82 o 
  -3  -1   1     2158.33     2164.46     24.89 o 
  -2  -1   1     2573.53     2739.72     30.77 o 
  -1  -1   1     4510.12     4875.30     93.95 o 
   0  -1   1     2846.19     2910.19     56.63 o 
   1  -1   1      910.87      915.93     18.55 o 
   2  -1   1       81.47       85.17      2.30 o 
   3  -1   1      614.69      636.36     10.07 o 
   4  -1   1        2.99        9.95      3.59 o 
   5  -1   1      414.45      423.33     13.57 o 
   6  -1   1      349.84      332.57     12.99 o 
   7  -1   1      696.14      683.59     14.52 o 
   8  -1   1      202.34      200.15      8.77 o 
   9  -1   1       12.89       13.85      7.98 o 
  10  -1   1       44.70       48.16      8.40 o 
 -10   0   1        8.40       21.72      7.02 o 
  -9   0   1        0.58       -7.29      5.25 o 
  -8   0   1      278.71      248.25     10.70 o 
  -7   0   1        6.85        3.22      5.40 o 
  -6   0   1       20.40       20.70      5.15 o 
  -5   0   1     1409.61     1532.90     33.89 o 
  -4   0   1      579.77      645.56     16.02 o 
  -3   0   1     2337.66     2306.59     97.81 o 
  -2   0   1     7122.07     7356.54    158.61 o 
  -1   0   1       17.92       21.13      1.12 o 
   0   0   1     2525.92     2396.14     47.11 o 
   1   0   1     2265.41     2286.84     44.90 o 
   2   0   1    15416.38    15278.42    463.77 o 
   3   0   1     3038.91     3343.67     37.78 o 
   4   0   1     2236.31     2166.44     25.36 o 
   5   0   1       77.13       87.33      4.77 o 
   6   0   1      771.65      712.32     14.05 o 
   7   0   1       69.45       77.34      5.90 o 
   8   0   1        0.67        0.26      4.79 o 
   9   0   1       16.37       23.59      6.59 o 
 -10   1   1        8.12       11.68      7.27 o 
  -9   1   1      120.04      150.58     12.99 o 
  -8   1   1      338.42      341.96     15.00 o 
  -7   1   1        0.46       -1.09      6.06 o 
  -6   1   1      757.60      749.04     20.51 o 
  -5   1   1        4.21        3.73      3.70 o 
  -4   1   1     3342.69     3653.78     73.13 o 
  -3   1   1     1256.99     1323.68     19.15 o 
  -2   1   1     4584.68     4664.71     63.89 o 
  -1   1   1       97.53       90.66      3.00 o 
   0   1   1     1880.25     2037.96     40.19 o 
   1   1   1       38.86       51.62     10.41 o 
   2   1   1      209.74      200.62      3.51 o 
   3   1   1       13.94       14.18      1.48 o 
   4   1   1      574.74      540.82      7.91 o 
   5   1   1      423.33      449.88     10.01 o 
   6   1   1      574.10      545.62     12.08 o 
   7   1   1       29.88       30.91      5.22 o 
   8   1   1      312.67      288.52     10.38 o 
   9   1   1      122.91      130.73      8.80 o 
 -10   2   1       15.77        4.01      9.29 o 
  -9   2   1        4.16       -7.55      7.45 o 
  -8   2   1      523.33      490.49     17.95 o 
  -7   2   1       67.75       59.29      7.64 o 
  -6   2   1      965.23      946.28     24.34 o 
  -5   2   1      188.01      227.31      7.51 o 
  -4   2   1     1963.57     1998.59     39.38 o 
  -3   2   1       60.31       66.53      2.60 o 
  -2   2   1     7772.18     8002.47    108.46 o 
  -1   2   1      241.67      235.85      6.47 o 
   0   2   1      269.69      273.19      5.06 o 
   1   2   1     2940.95     2990.92     68.38 o 
   2   2   1     1543.36     1678.08     19.73 o 
   3   2   1       77.03       66.00      2.81 o 
   4   2   1      146.39      161.46      4.09 o 
   5   2   1       77.96       82.22      4.82 o 
   6   2   1      362.84      347.41      9.55 o 
   7   2   1       43.96       42.04      5.53 o 
   8   2   1       50.39       42.19      6.37 o 
   9   2   1        3.88       19.13      9.62 o 
 -10   3   1       37.99       22.93     10.67 o 
  -9   3   1        2.78       11.47      8.05 o 
  -8   3   1      198.27      187.66     12.26 o 
  -7   3   1      163.77      161.52     10.59 o 
  -6   3   1      171.52      199.25     10.08 o 
  -5   3   1      123.41      121.40      4.28 o 
  -4   3   1     1352.99     1385.90     20.96 o 
  -3   3   1      220.51      210.48      4.96 o 
  -2   3   1     3192.38     3211.80     45.23 o 
  -1   3   1      375.06      357.47      7.10 o 
   0   3   1     2554.78     2527.56     50.47 o 
   1   3   1      779.65      746.91     12.22 o 
   2   3   1      219.96      177.91      3.75 o 
   3   3   1      904.52      855.26     13.83 o 
   4   3   1      204.06      193.35      4.78 o 
   5   3   1      344.77      346.87      8.86 o 
   6   3   1      163.64      156.84      7.06 o 
   7   3   1       91.84      116.63     10.37 o 
   8   3   1        6.82        7.59      9.10 o 
 -10   4   1       47.53       62.11     12.08 o 
  -9   4   1        4.46       -4.82      7.41 o 
  -8   4   1      523.89      535.69     19.96 o 
  -7   4   1      113.35      125.41     10.00 o 
  -6   4   1      259.04      253.16      6.83 o 
  -5   4   1     1882.67     1967.69     29.53 o 
  -4   4   1       87.16       60.49      3.65 o 
  -3   4   1     2457.02     2496.89     35.91 o 
  -2   4   1        2.76        3.47      2.11 o 
  -1   4   1      858.77      947.36     14.69 o 
   0   4   1      521.32      539.94     12.60 o 
   1   4   1      183.72      197.99      5.51 o 
   2   4   1      749.30      786.95     10.70 o 
   3   4   1     1111.48     1126.36     14.74 o 
   4   4   1      461.14      449.67      9.66 o 
   5   4   1     1290.49     1278.75     31.43 o 
   6   4   1      219.30      217.30     12.43 o 
   7   4   1      288.45      273.73     14.45 o 
   8   4   1        3.43       -6.01      9.28 o 
 -10   5   1        5.64       -2.67     10.31 o 
  -9   5   1       33.62       32.50      9.28 o 
  -8   5   1        5.47       -0.30      7.54 o 
  -7   5   1       50.60       58.01      8.69 o 
  -6   5   1       26.78       27.16      4.61 o 
  -5   5   1      431.26      441.39      9.61 o 
  -4   5   1      699.75      796.72     18.12 o 
  -3   5   1     4196.90     4077.95     57.45 o 
  -2   5   1     1687.38     1785.10     28.75 o 
  -1   5   1     1494.63     1399.26     21.10 o 
   0   5   1      382.07      450.53      9.43 o 
   1   5   1     2450.51     2329.45     49.33 o 
   2   5   1       82.24      101.41      5.13 o 
   3   5   1     2186.49     2249.10     34.24 o 
   4   5   1       39.07       43.31      7.13 o 
   5   5   1      539.15      554.40     19.09 o 
   6   5   1      218.87      213.04     13.78 o 
   7   5   1        4.37       -1.19      8.36 o 
 -10   6   1        4.28        1.88      9.51 o 
  -9   6   1       33.71       23.26      9.39 o 
  -8   6   1       13.25       12.37      7.78 o 
  -7   6   1      110.87      126.67     10.40 o 
  -6   6   1      136.02      141.24     13.91 o 
  -5   6   1       39.01       26.57      3.74 o 
  -4   6   1       98.43      121.15      5.75 o 
  -3   6   1      289.88      279.71      9.68 o 
  -2   6   1     1013.16     1012.71     16.66 o 
  -1   6   1      933.59      845.54     14.00 o 
   0   6   1       55.79       50.36      6.69 o 
   1   6   1      650.20      610.89     20.03 o 
   2   6   1      204.16      196.83      7.66 o 
   3   6   1      478.79      462.91     11.09 o 
   4   6   1      446.05      405.97     10.93 o 
   5   6   1      173.21      211.91     13.74 o 
   6   6   1        4.16        6.10      9.18 o 
   7   6   1       54.41       55.46     11.58 o 
 -10   7   1        2.71       -1.06     10.81 o 
  -9   7   1      146.07      168.14     13.96 o 
  -8   7   1        5.12        3.35      7.66 o 
  -7   7   1      717.53      740.35     22.94 o 
  -6   7   1      513.26      542.25     17.80 o 
  -5   7   1      738.02      736.35     14.69 o 
  -4   7   1      729.57      741.55     21.16 o 
  -3   7   1     1330.38     1314.47     21.56 o 
  -2   7   1      507.66      481.61     15.75 o 
  -1   7   1        0.11        5.22      5.11 o 
   0   7   1      350.21      311.12     12.91 o 
   1   7   1       32.67       35.61      5.60 o 
   2   7   1        3.86        1.34      4.32 o 
   3   7   1       13.83        3.06      4.52 o 
   4   7   1       18.66       13.90     10.22 o 
   5   7   1      200.41      222.10     14.03 o 
   6   7   1        3.69        6.92      8.89 o 
  -9   8   1        0.19       -0.90      8.58 o 
  -8   8   1       87.64       78.54     10.82 o 
  -7   8   1       38.82       25.08      7.67 o 
  -6   8   1       20.11       18.42      4.74 o 
  -5   8   1      349.07      362.12     10.15 o 
  -4   8   1      379.28      385.30     14.29 o 
  -3   8   1      269.02      273.61     12.64 o 
  -2   8   1      200.26      168.52     10.57 o 
  -1   8   1      223.47      205.19     11.23 o 
   0   8   1     1181.35     1191.73     31.01 o 
   1   8   1       96.71      101.58      6.81 o 
   2   8   1      628.84      661.24     20.63 o 
   3   8   1       14.00       15.57      5.37 o 
   4   8   1      186.32      193.11     13.58 o 
   5   8   1       16.20       19.32      9.39 o 
  -8   9   1       63.75       78.39     11.64 o 
  -7   9   1       10.54        6.80      8.40 o 
  -6   9   1       53.59       57.26      6.22 o 
  -5   9   1       83.87       76.21      8.98 o 
  -4   9   1        8.63        9.71      6.74 o 
  -3   9   1      127.61      136.36     10.77 o 
  -2   9   1      266.67      258.87     13.18 o 
  -1   9   1       54.29       65.05      8.90 o 
   0   9   1       60.17       65.66      9.83 o 
   1   9   1       83.70       95.20      7.09 o 
   2   9   1      189.52      198.77      9.70 o 
   3   9   1       12.46       11.13     11.01 o 
   4   9   1      107.61      117.44     13.05 o 
  -8  10   1       52.52       63.84     11.08 o 
  -6  10   1      603.82      634.48     22.26 o 
  -5  10   1       76.72       61.26      9.56 o 
  -4  10   1     1135.20     1151.54     31.90 o 
  -3  10   1      147.90      146.50     12.11 o 
  -2  10   1      367.51      343.56     16.24 o 
  -1  10   1     1140.58     1061.95     30.73 o 
   0  10   1        0.67       -4.69      7.55 o 
   1  10   1      104.40       89.85     11.32 o 
   2  10   1        7.51       -9.08      7.80 o 
  -6  11   1       64.08       75.93     10.79 o 
  -5  11   1        1.20       -8.93      7.89 o 
  -4  11   1       69.44       83.50     11.34 o 
  -3  11   1       30.24       31.55      9.37 o 
  -2  11   1      155.91      158.43     13.19 o 
  -1  11   1       96.84      114.71     12.50 o 
   0  11   1      367.01      378.07     19.76 o 
   1  11   1       79.83       66.76     11.33 o 
   2 -12   2        0.08       -8.58      9.28 o 
   3 -12   2       61.67       45.94     11.74 o 
  -2 -11   2      257.70      265.37     20.61 o 
  -1 -11   2       55.43       32.08     10.81 o 
   0 -11   2      377.16      326.99     17.08 o 
   1 -11   2      152.39      159.58     13.13 o 
   2 -11   2       81.12       80.84     11.38 o 
   3 -11   2      255.58      283.26     16.64 o 
   4 -11   2       52.49       50.46     10.87 o 
   5 -11   2      171.88      199.30     15.18 o 
   6 -11   2       75.18       84.59     12.25 o 
  -3 -10   2       94.59      101.17      8.56 o 
  -2 -10   2       43.85       33.60      6.40 o 
  -1 -10   2      114.25      104.74     11.40 o 
   0 -10   2      382.73      373.08     16.92 o 
   1 -10   2      124.77       95.94     10.26 o 
   2 -10   2       95.57       97.57     10.46 o 
   3 -10   2      248.82      231.47     13.92 o 
   4 -10   2       56.25       61.67      9.83 o 
   5 -10   2      584.25      561.40     20.47 o 
   6 -10   2       59.09       80.22     10.29 o 
  -5  -9   2       74.79       87.94     12.51 o 
  -4  -9   2      156.58      139.51      8.54 o 
  -3  -9   2      137.74      157.56      8.66 o 
  -2  -9   2       72.60       63.41      6.47 o 
  -1  -9   2      221.15      233.96      8.99 o 
   0  -9   2      114.10       94.72      9.75 o 
   1  -9   2     1171.75     1173.06     31.60 o 
   2  -9   2       95.30      103.21      9.60 o 
   3  -9   2      353.04      346.46     15.00 o 
   4  -9   2      667.34      626.91     20.55 o 
   5  -9   2        0.47        0.16      7.07 o 
   6  -9   2       29.78       24.37      5.77 o 
   7  -9   2        1.11       -5.75      7.53 o 
   8  -9   2       38.78       24.00      9.79 o 
  -6  -8   2       22.19       14.96      9.89 o 
  -5  -8   2       25.40       31.28      9.34 o 
  -4  -8   2       24.35       18.85      5.66 o 
  -3  -8   2       36.06       34.25     10.44 o 
  -2  -8   2      190.47      178.54      7.93 o 
  -1  -8   2     1280.04     1219.42     21.73 o 
   0  -8   2       15.12       22.20      6.17 o 
   1  -8   2      318.33      322.05     13.64 o 
   2  -8   2      138.50      125.22      9.61 o 
   3  -8   2     1033.48      994.25     26.59 o 
   4  -8   2      146.67      155.18      7.32 o 
   5  -8   2      749.93      720.70     15.06 o 
   6  -8   2       57.41       70.01      8.27 o 
   7  -8   2        8.11        6.45      8.53 o 
   8  -8   2        5.31        4.91      9.22 o 
  -7  -7   2       35.03       33.29     11.18 o 
  -6  -7   2       34.25       23.98      8.92 o 
  -5  -7   2      136.04      130.80     11.43 o 
  -4  -7   2       43.27       39.34      8.19 o 
  -3  -7   2        0.41       -0.52      7.01 o 
  -2  -7   2      158.23      157.64      7.06 o 
  -1  -7   2        2.38        4.32      3.60 o 
   0  -7   2     1209.85     1208.47     20.53 o 
   1  -7   2       10.59       21.48      5.50 o 
   2  -7   2       66.50       65.54      4.22 o 
   3  -7   2      200.61      198.73     13.42 o 
   4  -7   2        0.29       -3.94      4.97 o 
   5  -7   2      716.47      713.88     19.50 o 
   6  -7   2      544.10      551.33     12.96 o 
   7  -7   2      193.91      194.21     12.78 o 
   8  -7   2      474.04      440.41     18.95 o 
   9  -7   2        4.04       13.51      9.96 o 
  -7  -6   2      141.02      154.18     12.71 o 
  -6  -6   2       65.74       59.59      9.24 o 
  -5  -6   2     1034.17     1008.39     27.81 o 
  -4  -6   2      560.15      548.39     28.81 o 
  -3  -6   2      722.06      702.62     14.10 o 
  -2  -6   2      816.54      778.53     14.71 o 
  -1  -6   2      179.66      139.50      5.70 o 
   0  -6   2     1024.73      915.72     15.92 o 
   1  -6   2        0.91        2.06      2.22 o 
   2  -6   2     2198.60     2223.23     33.04 o 
   3  -6   2      376.01      414.60      9.13 o 
   4  -6   2      130.43      111.33      5.78 o 
   5  -6   2        4.02        4.38      5.19 o 
   6  -6   2       74.92       87.85      8.84 o 
   7  -6   2        5.15        9.61      7.31 o 
   8  -6   2        5.76        7.97      8.54 o 
   9  -6   2        1.24       -8.49      8.84 o 
  -8  -5   2       57.51       64.54     10.78 o 
  -7  -5   2      165.74      152.12     12.23 o 
  -6  -5   2       14.20       22.87      7.56 o 
  -5  -5   2       46.87       42.08      7.20 o 
  -4  -5   2       73.84       73.01      7.65 o 
  -3  -5   2      165.35      150.26      5.90 o 
  -2  -5   2       89.20       93.74      4.69 o 
  -1  -5   2      104.07       95.28      6.28 o 
   0  -5   2     1598.81     1648.65     24.91 o 
   1  -5   2       20.07       43.62      4.06 o 
   2  -5   2     4557.23     4777.50     66.69 o 
   3  -5   2       32.34       21.49      4.93 o 
   4  -5   2     3210.08     3154.94     45.84 o 
   5  -5   2       62.02       52.84      4.28 o 
   6  -5   2      608.64      587.00     19.01 o 
   7  -5   2      152.72      156.26     11.43 o 
   8  -5   2      349.12      334.09     16.49 o 
   9  -5   2       26.16       23.08      9.84 o 
  -9  -4   2      107.74      102.73     13.06 o 
  -8  -4   2      239.98      232.64     15.03 o 
  -7  -4   2        9.82       17.84      8.39 o 
  -6  -4   2     2124.45     1996.31     45.37 o 
  -5  -4   2      132.62      128.62      9.12 o 
  -4  -4   2     2027.09     1993.40     24.18 o 
  -3  -4   2      846.90      864.04     11.47 o 
  -2  -4   2      215.73      162.29      5.07 o 
  -1  -4   2     2413.87     2600.04     61.38 o 
   0  -4   2      344.64      348.87      7.01 o 
   1  -4   2     2926.94     3181.43     44.68 o 
   2  -4   2      296.62      310.22      6.66 o 
   3  -4   2     3288.14     3695.38     52.20 o 
   4  -4   2      976.00     1108.73     18.09 o 
   5  -4   2      184.89      171.33      5.74 o 
   6  -4   2      232.87      218.64     11.44 o 
   7  -4   2     1574.48     1437.86     36.02 o 
   8  -4   2        6.46        7.45      7.81 o 
   9  -4   2       37.83       61.90     11.71 o 
  -9  -3   2       14.17        4.82      8.48 o 
  -8  -3   2        4.60       -4.98      8.51 o 
  -7  -3   2       36.59       35.36      8.40 o 
  -6  -3   2      156.14      162.34     19.20 o 
  -5  -3   2      377.35      363.85      6.77 o 
  -4  -3   2       76.82       60.50      2.95 o 
  -3  -3   2       65.01       79.80      2.70 o 
  -2  -3   2     1524.03     1567.28     32.90 o 
  -1  -3   2     1913.08     1909.17     70.00 o 
   0  -3   2     3614.11     3416.50     65.35 o 
   1  -3   2     3853.28     4020.91     55.55 o 
   2  -3   2     1697.64     1732.32     25.29 o 
   3  -3   2     3556.74     3684.61     51.70 o 
   4  -3   2      471.67      495.23      9.39 o 
   5  -3   2      733.30      682.52     20.88 o 
   6  -3   2       12.84       25.51      6.05 o 
   7  -3   2      230.35      239.94     12.89 o 
   8  -3   2       59.88       63.86      9.86 o 
   9  -3   2        7.38       16.17     10.12 o 
  -9  -2   2        1.58      -11.78      7.85 o 
  -8  -2   2       59.59       74.11      6.41 o 
  -7  -2   2      267.67      273.71      8.89 o 
  -6  -2   2       23.83       23.44      3.94 o 
  -5  -2   2      661.26      637.91      9.38 o 
  -4  -2   2      794.10      857.08     11.38 o 
  -3  -2   2        7.83        7.47      1.54 o 
  -2  -2   2      357.85      342.16      6.84 o 
  -1  -2   2       29.48       22.69      3.42 o 
   0  -2   2      760.34      791.67     17.20 o 
   1  -2   2     1237.99     1256.05     18.36 o 
   2  -2   2      174.07      177.83      7.03 o 
   3  -2   2      135.71      149.24      4.09 o 
   4  -2   2      119.73      120.46      3.87 o 
   5  -2   2     1554.01     1542.32     35.21 o 
   6  -2   2       12.50       14.50      6.27 o 
   7  -2   2     1962.29     1955.71     45.85 o 
   8  -2   2        0.70       -1.10      5.09 o 
   9  -2   2       75.92       88.97      7.94 o 
 -10  -1   2       48.98       39.63      7.22 o 
  -9  -1   2      131.00      147.33      8.70 o 
  -8  -1   2       12.43       11.85      5.19 o 
  -7  -1   2      481.62      487.66     11.66 o 
  -6  -1   2      481.39      495.43     12.28 o 
  -5  -1   2     1051.17      998.94     15.51 o 
  -4  -1   2      225.24      267.49      5.69 o 
  -3  -1   2     4218.81     4360.35     59.73 o 
  -2  -1   2     1090.96     1057.61     15.37 o 
  -1  -1   2      535.01      530.12     11.65 o 
   0  -1   2     3675.43     3637.75     70.65 o 
   2  -1   2     5567.34     5774.42     78.83 o 
   3  -1   2      401.13      416.04     16.18 o 
   4  -1   2      650.37      654.84     31.74 o 
   5  -1   2      287.78      279.59     11.18 o 
   6  -1   2       14.95       15.70     10.37 o 
   7  -1   2       86.22       85.37      6.22 o 
   8  -1   2       74.93       76.09      6.70 o 
   9  -1   2       23.66       30.79     10.26 o 
 -10   0   2        1.50       -9.55      6.36 o 
  -9   0   2       58.52       45.07      9.59 o 
  -8   0   2      451.55      447.16     17.15 o 
  -7   0   2       48.74       48.91      7.04 o 
  -6   0   2      104.11       87.57      7.28 o 
  -5   0   2      295.12      381.57     12.35 o 
  -4   0   2       53.74       37.21      1.93 o 
  -3   0   2      669.00      612.08     18.26 o 
  -2   0   2      112.37      130.69      7.94 o 
  -1   0   2     8287.21     7790.90    149.43 o 
   0   0   2     1589.94     1568.57     31.41 o 
   1   0   2    12944.89    12329.20    577.51 o 
   2   0   2     3762.83     3940.12     44.03 o 
   3   0   2     4784.14     5134.07     57.36 o 
   4   0   2     3510.43     3717.30     52.26 o 
   5   0   2     1637.22     1700.05     26.54 o 
   6   0   2       21.72       25.53      4.34 o 
   7   0   2      656.55      596.85     13.68 o 
   8   0   2       42.80       44.50      9.23 o 
   9   0   2        3.84        2.86      7.22 o 
 -10   1   2        2.20        0.40      9.50 o 
  -9   1   2      234.28      231.56     13.94 o 
  -8   1   2       58.35       46.21      8.11 o 
  -7   1   2      971.45      975.63     25.80 o 
  -6   1   2      436.49      450.96     14.92 o 
  -5   1   2       40.29       45.66      5.04 o 
  -4   1   2     3261.85     3368.49     46.94 o 
  -3   1   2        0.19       -0.75      1.09 o 
  -2   1   2       68.43       88.13      5.86 o 
   0   1   2     1814.81     1751.05     27.44 o 
   1   1   2     3485.84     3680.79     41.08 o 
   2   1   2      476.23      509.67      7.10 o 
   3   1   2      204.85      278.83      5.05 o 
   4   1   2       21.59       24.79      2.27 o 
   5   1   2      392.44      409.66     20.22 o 
   6   1   2      998.37     1003.33     23.33 o 
   7   1   2       23.72       17.85      8.99 o 
   8   1   2       88.45       96.05      7.48 o 
   9   1   2        0.80       -4.29      6.95 o 
 -10   2   2        7.45       -8.36      8.42 o 
  -9   2   2      156.83      145.55     12.08 o 
  -8   2   2        8.09       12.63      7.24 o 
  -7   2   2      767.49      724.92     21.12 o 
  -6   2   2      563.80      573.85     17.26 o 
  -5   2   2      436.52      409.93      7.70 o 
  -4   2   2     7103.49     7580.75    103.35 o 
  -3   2   2      256.61      240.50      5.05 o 
  -2   2   2     2196.00     2134.38     34.95 o 
  -1   2   2     8541.15     8642.34    166.25 o 
   0   2   2      497.47      451.90     10.66 o 
   1   2   2       14.36       13.78      1.64 o 
   2   2   2     1837.27     1908.12     22.45 o 
   3   2   2     1212.68     1256.85     15.83 o 
   4   2   2      706.22      764.05     10.90 o 
   5   2   2       75.02       79.16      5.26 o 
   6   2   2        3.36        8.34      5.33 o 
   7   2   2       91.98       81.48      6.20 o 
   8   2   2       26.96       25.66      6.24 o 
 -10   3   2       29.94       32.76     10.09 o 
  -9   3   2        8.92       10.62      8.90 o 
  -8   3   2       11.99       12.07      7.05 o 
  -7   3   2       42.99       37.32      7.08 o 
  -6   3   2     1041.17     1112.05     23.20 o 
  -5   3   2      112.40      121.08      7.47 o 
  -4   3   2     2232.66     2393.87     34.51 o 
  -3   3   2     1092.01     1123.45     17.26 o 
  -2   3   2      653.51      663.00     10.93 o 
  -1   3   2     1040.11     1059.28     23.29 o 
   0   3   2     3379.85     3158.25     44.11 o 
   1   3   2      149.92      144.93      4.05 o 
   2   3   2     4230.52     4318.89     94.06 o 
   3   3   2     1209.38     1215.74     15.67 o 
   4   3   2      900.96      910.75     12.76 o 
   5   3   2      214.29      201.25      7.10 o 
   6   3   2      173.16      158.83      8.05 o 
   7   3   2       25.77       23.37      7.57 o 
   8   3   2       15.15        8.53      9.40 o 
 -10   4   2       58.89       56.80     11.00 o 
  -9   4   2        0.85       -5.87      7.80 o 
  -8   4   2      157.49      187.18     12.14 o 
  -7   4   2       18.22       26.62      6.83 o 
  -6   4   2      845.07      850.09     14.95 o 
  -5   4   2      179.36      182.35      5.67 o 
  -4   4   2     1298.07     1321.37     20.65 o 
  -3   4   2      464.55      430.14      8.46 o 
  -2   4   2       44.48       29.01      2.42 o 
  -1   4   2       27.79       36.28      3.96 o 
   0   4   2      218.21      224.86      5.85 o 
   1   4   2      135.62      136.55      3.63 o 
   2   4   2        5.14        9.70      1.97 o 
   3   4   2       91.63       99.31      4.01 o 
   4   4   2      302.36      315.00      6.72 o 
   5   4   2       41.38       38.29      7.29 o 
   6   4   2      301.52      313.62     15.04 o 
   7   4   2       49.53       36.43      8.99 o 
   8   4   2       45.47       15.51     10.61 o 
 -10   5   2        1.72       12.01      8.77 o 
  -9   5   2      290.21      247.24     15.66 o 
  -8   5   2      940.49      881.81     26.18 o 
  -7   5   2      297.87      287.66     13.44 o 
  -6   5   2     1598.43     1607.12     25.62 o 
  -5   5   2      781.17      786.92     14.22 o 
  -4   5   2     1362.64     1286.52     20.59 o 
  -3   5   2     2525.76     2700.49     39.24 o 
  -2   5   2      832.84      777.41     13.27 o 
  -1   5   2     2932.99     2807.29     40.25 o 
   0   5   2     1470.93     1404.66     22.25 o 
   1   5   2     4271.87     4565.19     64.32 o 
   2   5   2      380.47      383.52      6.92 o 
   3   5   2     1371.57     1352.07     22.50 o 
   4   5   2      160.12      171.13      7.26 o 
   5   5   2       53.70       50.37      8.40 o 
   6   5   2      102.65      121.90     11.15 o 
   7   5   2        0.15        0.73      9.32 o 
 -10   6   2       22.77       24.81     10.44 o 
  -9   6   2       22.99       15.31      9.74 o 
  -8   6   2       25.50       34.76      8.43 o 
  -7   6   2      369.86      370.11     15.36 o 
  -6   6   2       20.13       24.52      5.16 o 
  -5   6   2      260.01      268.83      7.66 o 
  -4   6   2       35.50       34.26      3.77 o 
  -3   6   2       53.88       41.75      3.98 o 
  -2   6   2     1123.18     1167.95     18.88 o 
  -1   6   2      171.76      172.77      5.24 o 
   0   6   2      503.40      487.73     10.69 o 
   1   6   2      360.78      312.58      8.65 o 
   2   6   2      105.32      107.50      6.19 o 
   3   6   2      387.67      387.36     10.45 o 
   4   6   2       17.43       14.69      4.93 o 
   5   6   2      644.14      600.98     20.70 o 
   6   6   2       84.63       80.28     11.64 o 
 -10   7   2       16.03       28.38     10.39 o 
  -9   7   2       40.57       55.60     11.34 o 
  -8   7   2      185.16      197.38     13.24 o 
  -7   7   2      776.17      782.62     23.56 o 
  -6   7   2      369.85      369.47     17.98 o 
  -5   7   2     3760.09     3862.99     74.06 o 
  -4   7   2       26.96       38.29      4.31 o 
  -3   7   2     1780.51     1806.54     28.20 o 
  -2   7   2      337.62      310.05     12.52 o 
  -1   7   2     1054.43     1036.50     26.78 o 
   0   7   2      334.05      357.00     14.37 o 
   1   7   2       37.54       41.05      5.05 o 
   2   7   2      142.64      141.70      7.29 o 
   3   7   2      123.43      129.65      7.55 o 
   4   7   2       25.11        7.18      7.92 o 
   5   7   2       85.56       88.01     11.93 o 
  -9   8   2       11.85        5.45      9.24 o 
  -8   8   2       21.30       31.21      8.97 o 
  -7   8   2        3.48       -8.39      7.02 o 
  -6   8   2       54.91       59.12      6.01 o 
  -5   8   2        1.87        5.31      4.28 o 
  -4   8   2       75.02       72.43      7.52 o 
  -3   8   2      193.17      202.12     11.08 o 
  -2   8   2       40.45       44.05      7.49 o 
  -1   8   2      286.01      274.26     13.04 o 
   0   8   2      298.46      312.63     14.86 o 
   1   8   2      887.00      869.11     17.74 o 
   2   8   2      541.50      536.86     13.66 o 
   3   8   2       96.45       96.84      7.50 o 
   4   8   2      161.88      175.53     13.28 o 
   5   8   2        3.77      -10.35      8.71 o 
  -9   9   2       84.50      114.98     13.84 o 
  -8   9   2       33.97       33.45      9.14 o 
  -7   9   2       49.30       68.98      9.66 o 
  -6   9   2       10.88        6.20      6.43 o 
  -5   9   2       36.87       35.63      8.31 o 
  -4   9   2      187.37      187.67     11.78 o 
  -3   9   2        0.88       -2.30      6.27 o 
  -2   9   2      332.76      298.63     14.36 o 
  -1   9   2       61.29       64.26      8.96 o 
   0   9   2       33.24       30.29      8.34 o 
   1   9   2      135.39      139.41     11.81 o 
   2   9   2        0.19        3.77      5.75 o 
   3   9   2      158.10      155.71      9.49 o 
  -8  10   2        7.91       12.66     10.02 o 
  -6  10   2      288.15      316.53     16.28 o 
  -5  10   2       26.89       42.42      8.97 o 
  -4  10   2      334.18      338.23     16.15 o 
  -3  10   2       16.96        9.55      8.23 o 
  -2  10   2      111.13      116.85     11.67 o 
  -1  10   2       46.73       35.16      9.42 o 
   0  10   2      134.62      159.84     13.29 o 
   1  10   2       10.25       11.29      9.07 o 
   2  10   2       39.66       41.56      7.36 o 
  -6  11   2       10.90        7.98      8.89 o 
  -5  11   2      103.04      106.04     12.02 o 
  -4  11   2        9.13       17.76      8.98 o 
  -3  11   2       41.98       53.51     10.22 o 
  -2  11   2       22.91       20.62      9.61 o 
  -1  11   2       14.51       10.64      9.81 o 
   0  11   2      240.69      258.58     16.91 o 
  -2 -11   3      175.18      186.82     10.59 o 
  -1 -11   3       78.00       93.54     12.21 o 
   0 -11   3      348.22      318.21     17.06 o 
   1 -11   3       11.76       18.23      9.33 o 
   2 -11   3      453.54      437.87     19.04 o 
   3 -11   3       17.24       18.98      9.46 o 
   4 -11   3      328.88      321.06     17.02 o 
   5 -11   3       74.53       88.45     12.35 o 
  -3 -10   3       34.25       45.30      7.76 o 
  -2 -10   3       29.77       31.48      6.41 o 
  -1 -10   3       79.29       66.86      9.94 o 
   0 -10   3        6.99       10.29      7.33 o 
   1 -10   3      410.20      374.01     16.79 o 
   2 -10   3      169.07      175.68     13.15 o 
   3 -10   3      131.26      115.23     11.26 o 
   4 -10   3      207.61      212.98     13.69 o 
   5 -10   3       82.08       53.42      9.64 o 
   6 -10   3       96.83      103.82     11.51 o 
  -5  -9   3        1.34       -5.40      9.59 o 
  -4  -9   3      409.27      390.01     12.60 o 
  -3  -9   3       57.70       76.69      7.03 o 
  -2  -9   3      528.39      520.70     22.60 o 
  -1  -9   3     1005.33     1035.53     21.97 o 
   0  -9   3       99.74       77.85      9.38 o 
   1  -9   3      744.80      799.91     24.27 o 
   2  -9   3       16.06        5.30      6.74 o 
   3  -9   3        7.78       19.67      7.30 o 
   4  -9   3       77.71       84.39      9.84 o 
   5  -9   3       21.79        9.10      7.67 o 
   6  -9   3        6.92       -0.08      7.79 o 
   7  -9   3       27.66       35.65     10.32 o 
  -6  -8   3       29.07       36.35     10.36 o 
  -5  -8   3       52.26       71.15      9.92 o 
  -4  -8   3      136.51      134.80      7.76 o 
  -3  -8   3        1.35       -2.73      4.66 o 
  -2  -8   3      184.55      164.05      7.72 o 
  -1  -8   3       24.42       27.83      4.66 o 
   0  -8   3      824.82      725.70     22.11 o 
   1  -8   3     1376.23     1271.91     32.25 o 
   2  -8   3      878.14      806.49     23.15 o 
   3  -8   3      692.62      678.55     20.72 o 
   4  -8   3       62.88       78.21      8.25 o 
   5  -8   3      623.90      603.73     13.73 o 
   6  -8   3      123.32      118.98     10.96 o 
   7  -8   3      232.27      237.58     14.99 o 
   8  -8   3       29.62       42.74     10.41 o 
  -7  -7   3       56.46       81.28     10.78 o 
  -6  -7   3        3.26        6.88      8.32 o 
  -5  -7   3      111.08      107.55     11.19 o 
  -4  -7   3      114.84      116.35      6.91 o 
  -3  -7   3       71.40       80.60      5.79 o 
  -2  -7   3      136.86      137.38     10.70 o 
  -1  -7   3       43.69       45.35      4.54 o 
   0  -7   3      564.07      564.46     11.94 o 
   1  -7   3      110.67      113.29      8.70 o 
   2  -7   3      559.61      569.08     24.94 o 
   3  -7   3      486.92      471.97     10.64 o 
   4  -7   3      128.38      130.77      6.51 o 
   5  -7   3      196.32      193.34      7.69 o 
   6  -7   3       37.41       30.88      8.25 o 
   7  -7   3       33.45       51.17      8.93 o 
   8  -7   3      170.80      191.98     14.35 o 
   9  -7   3      107.82      137.92     14.61 o 
  -7  -6   3      119.27       95.55     11.36 o 
  -6  -6   3        2.22        4.15      7.80 o 
  -5  -6   3      342.12      346.95     10.05 o 
  -4  -6   3      403.57      363.46      9.77 o 
  -3  -6   3     1958.97     1916.69     30.11 o 
  -2  -6   3       19.88       21.40      4.88 o 
  -1  -6   3     1596.14     1534.77     24.37 o 
   0  -6   3     2451.75     2504.80     36.95 o 
   1  -6   3     1194.94     1095.69     17.71 o 
   2  -6   3      534.11      523.39     15.07 o 
   3  -6   3       59.96       51.54      4.20 o 
   4  -6   3      618.08      618.49     12.48 o 
   5  -6   3       59.99       69.68     10.51 o 
   6  -6   3       52.26       60.26      8.91 o 
   7  -6   3      113.59      123.64     11.04 o 
   8  -6   3        4.07       -1.62      8.88 o 
   9  -6   3        0.59       -4.34      9.88 o 
  -8  -5   3       20.34       17.60      9.61 o 
  -7  -5   3      327.02      333.86     16.02 o 
  -6  -5   3      280.00      281.67     13.86 o 
  -5  -5   3      106.46       98.83      7.33 o 
  -4  -5   3      607.98      615.63     12.62 o 
  -3  -5   3      676.56      631.55     16.05 o 
  -2  -5   3       58.40       60.58      8.35 o 
  -1  -5   3      798.45      790.30     13.72 o 
   0  -5   3     1578.05     1635.51     19.72 o 
   1  -5   3      671.77      700.70     12.15 o 
   2  -5   3      836.55      881.90     15.85 o 
   3  -5   3     1012.64     1063.78     24.86 o 
   4  -5   3      454.00      501.03     10.63 o 
   5  -5   3      415.90      399.83     13.30 o 
   6  -5   3     1009.03     1007.21     27.39 o 
   7  -5   3        6.43       13.28      7.94 o 
   8  -5   3      310.39      313.92     16.53 o 
   9  -5   3        4.71       -1.71      9.44 o 
  -9  -4   3       89.68       85.15     11.60 o 
  -8  -4   3       48.13       57.19     10.00 o 
  -7  -4   3       15.18       23.78      7.65 o 
  -6  -4   3        4.50        2.69      5.88 o 
  -5  -4   3        2.57       -1.98      3.19 o 
  -4  -4   3       39.12       29.39      6.72 o 
  -3  -4   3      278.35      301.24      5.38 o 
  -2  -4   3     2376.38     2330.43     34.86 o 
  -1  -4   3      765.41      887.90     14.45 o 
   0  -4   3     6639.08     6835.78     75.70 o 
   1  -4   3      218.36      249.57      6.81 o 
   2  -4   3      228.33      185.38      5.44 o 
   3  -4   3       67.60       49.42      3.37 o 
   4  -4   3       13.08       16.24      3.03 o 
   5  -4   3        5.10        0.84      2.82 o 
   6  -4   3      198.45      167.19     10.90 o 
   7  -4   3       58.27       58.30      9.22 o 
   8  -4   3       26.37       30.07      9.05 o 
   9  -4   3        6.96      -11.06      9.29 o 
  -9  -3   3       21.88       10.58      9.11 o 
  -8  -3   3        0.53        1.88      7.02 o 
  -7  -3   3       50.19       34.26      7.97 o 
  -6  -3   3      240.24      241.01      7.94 o 
  -5  -3   3      381.81      396.44      7.12 o 
  -4  -3   3      681.69      696.54      9.92 o 
  -3  -3   3      440.14      415.95      7.82 o 
  -2  -3   3      328.90      299.50     11.63 o 
  -1  -3   3      439.07      472.77      8.32 o 
   0  -3   3     3964.49     3846.08     43.10 o 
   1  -3   3      514.86      534.08      9.35 o 
   2  -3   3      973.79      915.13     14.69 o 
   3  -3   3     1163.67     1208.30     18.99 o 
   4  -3   3      195.09      186.11      5.46 o 
   5  -3   3      566.27      550.32     13.16 o 
   6  -3   3      265.98      266.24     13.16 o 
   7  -3   3       84.46       69.56      9.66 o 
   8  -3   3        0.50        2.63      8.80 o 
   9  -3   3        1.91       -6.58      9.09 o 
 -10  -2   3       20.39       28.81     11.57 o 
  -9  -2   3        3.76        0.42      8.63 o 
  -8  -2   3      210.80      217.36      9.23 o 
  -7  -2   3       98.42       93.58      6.09 o 
  -6  -2   3      104.24      106.32      6.14 o 
  -5  -2   3      945.55      945.23     12.76 o 
  -4  -2   3        1.07        2.44      2.03 o 
  -3  -2   3     2654.28     2739.29     53.29 o 
  -2  -2   3       32.61       48.36      2.85 o 
  -1  -2   3      427.58      426.13      8.44 o 
   0  -2   3     2915.55     3109.95     43.20 o 
   1  -2   3       16.68       18.13      1.70 o 
   2  -2   3     1271.86     1295.49     19.52 o 
   3  -2   3      884.77      901.85     14.58 o 
   4  -2   3      187.83      174.42      5.08 o 
   5  -2   3      129.74      121.73      8.61 o 
   6  -2   3        6.02        8.50      6.69 o 
   7  -2   3      105.06      106.37      6.74 o 
   8  -2   3        0.64       -6.72      4.66 o 
   9  -2   3      133.30      121.30     13.27 o 
 -10  -1   3       58.10       68.23      7.87 o 
  -9  -1   3       12.73       11.81      6.25 o 
  -8  -1   3     1114.25     1046.95     20.09 o 
  -7  -1   3       80.23       85.29      5.93 o 
  -6  -1   3      611.94      643.87     18.13 o 
  -5  -1   3      224.28      211.31      5.26 o 
  -4  -1   3     1214.19     1223.69     20.08 o 
  -3  -1   3     1632.51     1609.69     30.01 o 
  -2  -1   3       45.80       59.01      3.20 o 
  -1  -1   3    11331.84    11539.29    220.57 o 
   0  -1   3      406.41      366.93      9.08 o 
   1  -1   3     1124.14     1095.15     16.39 o 
   2  -1   3        7.57        7.32      1.23 o 
   3  -1   3      630.96      659.76      9.00 o 
   4  -1   3      576.83      597.72      8.79 o 
   5  -1   3        3.23       -1.93      3.00 o 
   6  -1   3        3.70        3.16      3.89 o 
   7  -1   3      222.68      208.94     11.41 o 
   8  -1   3       47.20       59.67      6.87 o 
   9  -1   3       48.13       45.44     10.58 o 
 -10   0   3        1.47        8.20      6.62 o 
  -9   0   3       75.79       93.24      7.52 o 
  -8   0   3       88.53      102.20      9.85 o 
  -7   0   3      254.82      272.36     11.83 o 
  -6   0   3      663.32      652.64     18.16 o 
  -5   0   3     1063.02     1103.64     17.01 o 
  -4   0   3     1220.72     1222.94     18.34 o 
  -3   0   3       14.51       19.50      2.91 o 
  -2   0   3     4173.08     4204.62     91.58 o 
  -1   0   3    32623.24    24352.81    463.38 o 
   0   0   3     4100.01     4086.51     56.23 o 
   1   0   3    12617.27    12643.83    436.49 o 
   2   0   3     1348.98     1536.88     18.23 o 
   3   0   3     5432.70     5559.58     62.20 o 
   4   0   3      390.79      419.76      8.74 o 
   5   0   3     1723.40     1796.37     28.06 o 
   6   0   3      329.17      325.38      9.73 o 
   7   0   3       44.46       64.24     10.23 o 
   8   0   3        7.35       16.45      6.03 o 
   9   0   3       46.74       42.00      7.41 o 
 -10   1   3      130.39      134.40     13.48 o 
  -9   1   3      291.92      283.66     15.54 o 
  -8   1   3      358.55      337.38     14.98 o 
  -7   1   3      347.57      338.91     13.67 o 
  -6   1   3       62.58       59.09      6.29 o 
  -5   1   3     2055.25     2040.74     29.58 o 
  -4   1   3      157.11      189.09      4.66 o 
  -3   1   3     1325.94     1295.24     33.07 o 
  -2   1   3     1059.23     1049.27     22.25 o 
  -1   1   3    16269.53    15405.02    294.18 o 
   0   1   3    19111.54    18843.92    479.27 o 
   1   1   3      717.64      854.40     12.64 o 
   2   1   3     1787.79     1953.90     22.98 o 
   3   1   3      913.30     1072.94     32.08 o 
   4   1   3        9.50       12.62      2.26 o 
   5   1   3      501.93      520.23     11.41 o 
   6   1   3        4.12        5.95      4.24 o 
   7   1   3      349.76      358.88     10.99 o 
   8   1   3       76.68       88.25      7.76 o 
 -10   2   3       28.77       27.60     10.44 o 
  -9   2   3       59.03       49.39      9.74 o 
  -8   2   3       40.17       31.48      7.57 o 
  -7   2   3      486.25      476.82     16.35 o 
  -6   2   3      326.31      339.06      7.15 o 
  -5   2   3     1194.15     1058.47     16.72 o 
  -4   2   3        2.32        0.55      1.78 o 
  -3   2   3     3993.08     3973.79     84.02 o 
  -2   2   3     6243.43     6285.51    121.85 o 
  -1   2   3     2981.26     2868.76     57.46 o 
   0   2   3     2985.86     2941.94     33.47 o 
   1   2   3     1571.10     1640.83     19.58 o 
   2   2   3     2476.89     2719.87     31.60 o 
   3   2   3       25.86       27.83      2.40 o 
   4   2   3      373.77      403.41     11.96 o 
   5   2   3       15.87       11.89      3.80 o 
   6   2   3       43.12       52.41      9.63 o 
   7   2   3        1.89        5.41      5.43 o 
   8   2   3       18.08       20.29      6.13 o 
 -10   3   3       17.20       25.77      9.62 o 
  -9   3   3       87.05       97.78     10.49 o 
  -8   3   3       72.86       82.69      9.26 o 
  -7   3   3       97.69      113.43      9.06 o 
  -6   3   3      438.81      464.74      9.42 o 
  -5   3   3      650.01      738.87     12.90 o 
  -4   3   3      551.52      576.73     10.43 o 
  -3   3   3       91.30       63.85      3.46 o 
  -2   3   3       26.00       27.12      3.39 o 
  -1   3   3     2838.22     2724.40     55.45 o 
   0   3   3      111.21      100.16      3.99 o 
   1   3   3      401.31      385.71      6.30 o 
   2   3   3     1596.52     1531.03     19.01 o 
   3   3   3      497.66      516.20      8.44 o 
   4   3   3     1758.94     1745.75     22.07 o 
   5   3   3        0.68       -1.67      3.89 o 
   6   3   3      121.81      129.77      7.03 o 
   7   3   3       44.56       56.70      9.56 o 
   8   3   3       41.80       53.66     10.76 o 
 -10   4   3        0.05       -8.02      8.70 o 
  -9   4   3      393.28      383.80     17.32 o 
  -8   4   3       42.87       41.70      8.16 o 
  -7   4   3      184.16      190.14     11.06 o 
  -6   4   3     1459.59     1450.33     23.04 o 
  -5   4   3        7.49        3.33      2.78 o 
  -4   4   3     1064.11      990.63     16.38 o 
  -3   4   3      208.60      236.98      5.99 o 
  -2   4   3      736.31      680.10     13.88 o 
  -1   4   3     2003.41     1983.09     42.13 o 
   0   4   3     1135.38     1115.08     17.96 o 
   1   4   3      400.86      422.29      7.07 o 
   2   4   3      105.79       97.99      4.00 o 
   3   4   3       70.65       63.45      3.57 o 
   4   4   3      271.26      251.55     14.05 o 
   5   4   3       36.17       48.87      7.67 o 
   6   4   3      216.44      220.30     12.82 o 
   7   4   3        6.30       -0.40      7.89 o 
 -10   5   3       11.23       11.28      9.39 o 
  -9   5   3        4.72       -0.42      7.78 o 
  -8   5   3       76.83       80.83      9.90 o 
  -7   5   3      116.12      121.91      9.70 o 
  -6   5   3      150.06      151.08      9.86 o 
  -5   5   3      176.07      181.64      6.17 o 
  -4   5   3      101.37       96.26      6.28 o 
  -3   5   3      518.58      509.64     10.09 o 
  -2   5   3     1572.33     1596.56     24.50 o 
  -1   5   3      153.81      152.24      8.17 o 
   0   5   3     1962.28     1836.53     40.65 o 
   1   5   3     1911.84     1880.73     29.07 o 
   2   5   3     1222.92     1181.09     15.92 o 
   3   5   3      404.21      451.63     11.01 o 
   4   5   3      242.07      218.90      8.29 o 
   5   5   3       19.31       29.99      7.85 o 
   6   5   3        0.09       -7.62      7.74 o 
   7   5   3       19.22       19.81     10.45 o 
 -10   6   3      196.10      223.02     16.04 o 
  -9   6   3        0.18       23.09      9.15 o 
  -8   6   3      114.06      127.12     11.00 o 
  -7   6   3      419.21      436.42     16.75 o 
  -6   6   3      284.20      264.80      8.07 o 
  -5   6   3      332.82      339.96      8.90 o 
  -4   6   3       66.67       69.56      7.13 o 
  -3   6   3       46.57       52.11      4.95 o 
  -2   6   3      206.98      206.16      6.15 o 
  -1   6   3      225.32      219.94      6.22 o 
   0   6   3      526.49      528.53     16.79 o 
   1   6   3      372.06      346.56      9.58 o 
   2   6   3     1127.59     1124.56     22.08 o 
   3   6   3      359.06      358.95     10.45 o 
   4   6   3       62.42       70.51      9.69 o 
   5   6   3       88.54       95.45     10.58 o 
   6   6   3       19.48        9.30      9.20 o 
 -10   7   3        1.23       -4.92      9.57 o 
  -9   7   3        1.70       -1.30      8.44 o 
  -8   7   3       32.17       25.58      8.12 o 
  -7   7   3      146.81      159.53     11.59 o 
  -6   7   3     1039.73     1015.40     18.91 o 
  -5   7   3       68.48       70.10      5.26 o 
  -4   7   3      978.73      912.20     26.27 o 
  -3   7   3     1015.38      989.70     23.42 o 
  -2   7   3       68.41       65.59      7.43 o 
  -1   7   3     1360.38     1301.92     32.42 o 
   0   7   3       16.65       12.22      6.30 o 
   1   7   3      825.61      848.88     16.79 o 
   2   7   3       58.64       72.97      6.17 o 
   3   7   3       58.42       58.66      6.51 o 
   4   7   3       27.94       40.20      9.14 o 
   5   7   3       16.71       29.09     10.10 o 
  -9   8   3       32.50       34.67      9.63 o 
  -8   8   3        7.04       -2.43      8.27 o 
  -7   8   3        2.42        2.54      4.77 o 
  -6   8   3       48.16       48.07      6.02 o 
  -5   8   3       10.82        7.10      4.46 o 
  -4   8   3        7.29       -0.92      3.72 o 
  -3   8   3       42.12       30.75      6.65 o 
  -2   8   3       31.39       39.75      7.05 o 
  -1   8   3      128.35      131.86     10.57 o 
   0   8   3        1.53       -5.30      6.44 o 
   1   8   3      459.30      466.71     12.39 o 
   2   8   3       18.36       15.33      5.70 o 
   3   8   3      508.31      509.77     13.88 o 
   4   8   3       37.98       48.88     10.18 o 
  -9   9   3       29.05       43.68     11.72 o 
  -8   9   3       10.64       -0.96      8.61 o 
  -7   9   3      282.31      339.21     11.14 o 
  -6   9   3        1.52       -5.04      5.59 o 
  -5   9   3       11.60        7.35      7.45 o 
  -4   9   3      139.69      134.97     10.87 o 
  -3   9   3        3.86       -5.54      6.57 o 
  -2   9   3      364.22      390.55     16.20 o 
  -1   9   3        0.79       -3.08      6.96 o 
   0   9   3       77.73       73.82     10.08 o 
   1   9   3      233.16      204.03     13.71 o 
   2   9   3       21.77       15.83      6.39 o 
   3   9   3       64.31       66.10      8.14 o 
  -7  10   3       31.75       30.92      9.80 o 
  -6  10   3       44.65       38.48      9.19 o 
  -5  10   3      175.96      191.65     13.12 o 
  -4  10   3        8.09        6.84      7.87 o 
  -3  10   3      369.33      365.38     16.82 o 
  -2  10   3      158.94      157.37     12.93 o 
  -1  10   3      424.20      444.04     19.70 o 
   0  10   3      191.13      223.10     15.03 o 
   1  10   3       17.82        2.32      9.27 o 
  -6  11   3        1.85       -4.13      8.63 o 
  -5  11   3       10.84       12.88     10.05 o 
  -4  11   3        3.15        7.19      8.87 o 
  -3  11   3       69.50       76.74     11.66 o 
  -2  11   3        4.50       -3.97      9.50 o 
  -1  11   3       43.80       50.37     11.34 o 
  -2 -11   4       22.87       23.83      7.01 o 
  -1 -11   4      276.60      299.22     17.20 o 
   0 -11   4      121.15      118.59     12.89 o 
   1 -11   4       99.32      102.41     12.62 o 
   2 -11   4      342.02      369.29     18.04 o 
   3 -11   4      102.50       80.69     11.93 o 
   4 -11   4      152.44      156.68     13.46 o 
   5 -11   4       19.34       30.01     10.65 o 
  -3 -10   4       64.41       53.51      7.35 o 
  -2 -10   4       85.79       79.41      8.00 o 
  -1 -10   4      158.89      143.86     12.51 o 
   0 -10   4        0.33       -2.49      8.00 o 
   1 -10   4       27.16       34.16      8.79 o 
   2 -10   4       10.66       13.37      8.97 o 
   3 -10   4        2.83       -6.01      7.96 o 
   4 -10   4       76.46       91.27     11.33 o 
   5 -10   4        1.90      -12.25      8.16 o 
  -5  -9   4       22.52       54.12     11.17 o 
  -4  -9   4      548.25      555.97     14.76 o 
  -3  -9   4       33.88       17.73      5.66 o 
  -2  -9   4      312.72      327.12     10.97 o 
  -1  -9   4       24.32       16.36      6.45 o 
   0  -9   4      239.68      243.68     13.30 o 
   1  -9   4      181.05      184.29     12.79 o 
   2  -9   4      115.20      129.78     10.84 o 
   3  -9   4       84.74       96.34      9.81 o 
   4  -9   4        0.26       -2.13      6.50 o 
   5  -9   4       36.37       42.35      8.62 o 
   6  -9   4        8.84       29.21      8.78 o 
   7  -9   4        1.84       -3.71      8.71 o 
  -6  -8   4       11.23        6.24      9.35 o 
  -5  -8   4      207.11      186.52     12.93 o 
  -4  -8   4      221.28      206.33      9.12 o 
  -3  -8   4      386.62      381.16     11.04 o 
  -2  -8   4      729.21      688.16     14.85 o 
  -1  -8   4       51.21       56.67      5.51 o 
   0  -8   4      292.08      273.81     13.31 o 
   1  -8   4     1189.98     1166.33     30.43 o 
   2  -8   4      194.94      187.62     11.23 o 
   3  -8   4      861.02      850.62     24.22 o 
   4  -8   4       69.14       76.98      6.05 o 
   5  -8   4        3.43        8.05      5.04 o 
   6  -8   4       45.42       50.80      9.90 o 
   7  -8   4      104.40      101.82     12.24 o 
   8  -8   4        4.49        6.26      9.37 o 
  -7  -7   4        0.58       -1.17      9.18 o 
  -6  -7   4      154.80      170.01     13.41 o 
  -5  -7   4        2.96       -6.77      4.52 o 
  -4  -7   4      394.68      410.45     11.23 o 
  -3  -7   4      391.69      376.12     10.33 o 
  -2  -7   4       19.89       20.10      5.93 o 
  -1  -7   4      789.96      789.93     32.81 o 
   0  -7   4      183.36      180.59      6.69 o 
   1  -7   4      150.22      140.70      9.32 o 
   2  -7   4      343.80      356.43      8.93 o 
   3  -7   4       31.41       29.14      6.44 o 
   4  -7   4      518.35      524.18     12.14 o 
   5  -7   4      280.27      263.93      8.93 o 
   6  -7   4       44.46       42.17      8.44 o 
   7  -7   4      238.79      238.76     14.57 o 
   8  -7   4       15.25       21.54      9.71 o 
  -8  -6   4       20.04       19.34     10.48 o 
  -7  -6   4       39.28       34.71      9.88 o 
  -6  -6   4      343.82      296.42     14.58 o 
  -5  -6   4      724.83      689.12     19.19 o 
  -4  -6   4      311.75      329.50      9.52 o 
  -3  -6   4      706.16      692.72     13.91 o 
  -2  -6   4      622.71      587.20     12.19 o 
  -1  -6   4     1646.68     1624.66     25.55 o 
   0  -6   4       23.58       25.63      3.27 o 
   1  -6   4     1260.45     1182.01     40.31 o 
   2  -6   4        8.02        1.82      2.79 o 
   3  -6   4      309.82      295.91      8.20 o 
   4  -6   4        9.34        8.02      3.63 o 
   5  -6   4      167.28      165.42      6.96 o 
   6  -6   4      241.31      235.93     13.84 o 
   7  -6   4       17.89       15.10      8.58 o 
   8  -6   4       14.63       21.46      9.97 o 
  -8  -5   4        0.09       -4.95      7.76 o 
  -7  -5   4      295.33      311.51     15.39 o 
  -6  -5   4        6.52       -3.37      7.26 o 
  -5  -5   4      176.62      182.68     10.62 o 
  -4  -5   4      599.91      591.96     18.41 o 
  -3  -5   4        0.64        2.32      2.98 o 
  -2  -5   4     1798.51     1917.22     29.04 o 
  -1  -5   4       46.65       46.05      3.39 o 
   0  -5   4      447.06      454.99      7.07 o 
   1  -5   4     2246.31     2424.29     35.43 o 
   2  -5   4      295.63      310.37      7.79 o 
   3  -5   4      496.07      445.63      9.83 o 
   4  -5   4      778.55      758.54     24.49 o 
   5  -5   4      369.24      369.45      9.51 o 
   6  -5   4      287.15      276.35     13.83 o 
   7  -5   4      380.51      358.55     16.75 o 
   8  -5   4       81.72       81.55     11.62 o 
   9  -5   4       11.98       13.80     10.50 o 
  -9  -4   4       39.68       15.92     10.65 o 
  -8  -4   4       36.44       30.88      9.66 o 
  -7  -4   4      606.36      592.11     20.44 o 
  -6  -4   4      178.20      159.31     10.92 o 
  -5  -4   4     1699.38     1703.95     26.97 o 
  -4  -4   4      357.70      354.42      7.28 o 
  -3  -4   4     1733.51     1674.93     39.84 o 
  -2  -4   4     2617.41     2840.97     56.52 o 
  -1  -4   4      747.32      684.30      9.34 o 
   0  -4   4     1304.15     1314.60     16.08 o 
   1  -4   4     1324.62     1434.50     21.99 o 
   2  -4   4     2540.98     2625.35     58.99 o 
   3  -4   4       64.45       60.01      4.61 o 
   4  -4   4      928.02      890.68     15.77 o 
   5  -4   4      392.32      391.47      9.31 o 
   6  -4   4        0.10       -3.09      6.40 o 
   7  -4   4      101.83       96.28     11.19 o 
   8  -4   4       56.83       48.10     10.61 o 
   9  -4   4        0.55       -0.18      9.81 o 
  -9  -3   4        9.85       20.46     10.24 o 
  -8  -3   4      103.71       92.86     10.61 o 
  -7  -3   4       18.74       26.76      4.70 o 
  -6  -3   4      287.36      283.35      8.21 o 
  -5  -3   4      255.60      273.58      5.76 o 
  -4  -3   4      371.44      393.41      8.37 o 
  -3  -3   4     2028.74     2100.38     24.85 o 
  -2  -3   4      738.00      712.66     17.39 o 
  -1  -3   4     4108.93     4075.63     67.70 o 
   0  -3   4     2101.38     2105.95     24.34 o 
   1  -3   4        4.63        2.85      1.87 o 
   2  -3   4      313.21      253.01      6.23 o 
   3  -3   4      316.95      309.98     16.12 o 
   4  -3   4      311.03      281.03      7.16 o 
   5  -3   4       93.34       90.91      5.04 o 
   6  -3   4      308.70      326.74     14.50 o 
   7  -3   4       69.76       82.50     10.78 o 
   8  -3   4      162.89      167.66     13.71 o 
   9  -3   4        8.84       20.65     11.46 o 
 -10  -2   4       31.72       27.47     10.49 o 
  -9  -2   4      162.85      159.63     13.12 o 
  -8  -2   4      153.86      153.05     11.96 o 
  -7  -2   4      141.50      148.68      7.08 o 
  -6  -2   4       99.79       92.43      5.21 o 
  -5  -2   4       18.79       15.58      2.35 o 
  -4  -2   4      395.18      372.51      6.29 o 
  -3  -2   4     1203.05     1191.63     14.81 o 
  -2  -2   4      596.19      587.61      9.92 o 
  -1  -2   4     5857.35     6075.81     71.34 o 
   0  -2   4      613.63      620.77     18.06 o 
   1  -2   4     1484.05     1513.84     22.52 o 
   2  -2   4       70.05       72.02      3.59 o 
   3  -2   4      349.11      378.98      8.08 o 
   4  -2   4      732.79      768.92     11.45 o 
   5  -2   4      176.41      171.41      6.31 o 
   6  -2   4     1421.15     1435.99     24.01 o 
   7  -2   4      113.02      130.16     11.84 o 
   8  -2   4       98.74       85.90     11.24 o 
   9  -2   4      103.53      113.38     14.48 o 
 -10  -1   4        2.34        6.79      6.65 o 
  -9  -1   4       11.45       17.10      6.98 o 
  -8  -1   4       20.45       22.57     10.95 o 
  -7  -1   4      271.06      262.92     12.20 o 
  -6  -1   4     1258.13     1208.88     28.39 o 
  -5  -1   4       18.12       11.00      4.12 o 
  -4  -1   4     3718.24     3749.57     52.38 o 
  -3  -1   4       48.65       50.81      3.98 o 
  -2  -1   4    16889.15    17123.55    326.38 o 
  -1  -1   4       59.71       54.94      2.62 o 
   0  -1   4     1672.46     1573.19     23.02 o 
   1  -1   4     4026.71     4101.39    105.48 o 
   2  -1   4       12.37       10.22      1.29 o 
   3  -1   4      832.01      858.76     20.46 o 
   4  -1   4       69.74       65.88      3.29 o 
   5  -1   4       14.56       17.20      3.67 o 
   6  -1   4      355.72      327.56      9.67 o 
   7  -1   4        0.88        0.60      4.82 o 
   8  -1   4        2.06       10.84      8.70 o 
   9  -1   4        1.53        0.82      9.92 o 
 -10   0   4        0.69       -7.79      6.17 o 
  -9   0   4       74.83       75.15     10.35 o 
  -8   0   4        8.85        2.96      6.46 o 
  -7   0   4       59.04       55.06      6.90 o 
  -6   0   4      127.22      130.80      8.65 o 
  -5   0   4      581.38      586.17     13.06 o 
  -4   0   4       22.31       17.12      2.03 o 
  -3   0   4     1141.92     1119.59     23.88 o 
  -2   0   4      539.65      529.16     12.72 o 
  -1   0   4     1865.01     1976.18     40.27 o 
   0   0   4     4723.47     4875.32     67.22 o 
   1   0   4     3522.77     3719.87     41.87 o 
   2   0   4     2392.89     2378.62     39.62 o 
   3   0   4     3564.16     3768.48     51.70 o 
   4   0   4      409.41      415.27      7.31 o 
   5   0   4     1482.09     1439.16     26.83 o 
   6   0   4      435.94      445.26     11.39 o 
   7   0   4      365.43      352.39     11.83 o 
   8   0   4        5.48       11.70      9.75 o 
 -10   1   4      180.12      199.73     14.27 o 
  -9   1   4      157.59      143.13     11.81 o 
  -8   1   4      218.86      229.37     12.51 o 
  -7   1   4      423.29      385.72     14.19 o 
  -6   1   4      447.63      427.89      8.53 o 
  -5   1   4     3235.53     3318.75     47.06 o 
  -4   1   4       54.82       61.43      3.29 o 
  -3   1   4     2537.43     2405.72     48.51 o 
  -2   1   4     6835.64     6806.14    131.92 o 
  -1   1   4     5980.73     6332.48    123.12 o 
   0   1   4     2423.57     2515.75     42.72 o 
   1   1   4     1338.16     1427.46     17.28 o 
   2   1   4      170.83      206.15      4.44 o 
   3   1   4      824.78      894.58     12.21 o 
   4   1   4       82.62       90.74      4.00 o 
   5   1   4       78.03       88.38      5.49 o 
   6   1   4        9.53        1.31      4.52 o 
   7   1   4      184.51      197.96      8.86 o 
   8   1   4       41.66       35.14      6.83 o 
 -11   2   4        7.25       23.22     11.60 o 
 -10   2   4        2.15        5.23      8.98 o 
  -9   2   4        9.60       12.99      7.93 o 
  -8   2   4      208.28      192.39     12.49 o 
  -7   2   4       23.89       14.87      5.96 o 
  -6   2   4        7.50        9.34      2.80 o 
  -5   2   4      963.90      986.16     16.15 o 
  -4   2   4     1181.82     1146.34     18.05 o 
  -3   2   4     2425.78     2380.53     48.52 o 
  -2   2   4     2529.68     2563.24     52.16 o 
  -1   2   4     7943.55     7806.20    151.57 o 
   0   2   4     1795.36     1855.35     27.33 o 
   1   2   4     5878.25     5984.78     66.86 o 
   2   2   4      714.36      700.56     10.06 o 
   3   2   4      809.25      834.03     11.85 o 
   4   2   4      471.49      444.67      8.06 o 
   5   2   4      103.60      101.11     10.32 o 
   6   2   4       13.91       14.36      5.95 o 
   7   2   4       20.84       14.24      5.73 o 
   8   2   4       16.05       19.56      6.59 o 
 -11   3   4       47.07       62.24     12.31 o 
 -10   3   4        0.07        0.49      9.01 o 
  -9   3   4       16.18       20.10      7.76 o 
  -8   3   4       31.44       19.14      7.22 o 
  -7   3   4      234.77      237.59     11.86 o 
  -6   3   4      244.26      244.61      6.77 o 
  -5   3   4      157.78      164.67      5.52 o 
  -4   3   4      300.03      282.60      7.37 o 
  -3   3   4       36.75       37.09      4.24 o 
  -2   3   4     2031.49     2087.38     43.86 o 
  -1   3   4     1022.29     1040.22     24.22 o 
   0   3   4       83.15       83.73      5.84 o 
   1   3   4      720.02      672.96      9.72 o 
   2   3   4      832.08      845.63     11.93 o 
   3   3   4       32.16       28.45      2.95 o 
   4   3   4      211.02      206.36      5.73 o 
   5   3   4      244.49      250.58     12.32 o 
   6   3   4      228.66      207.23      8.42 o 
   7   3   4       31.12       29.56      9.28 o 
 -10   4   4        7.16       19.50      9.27 o 
  -9   4   4       11.25       19.95      7.94 o 
  -8   4   4       25.12       20.68      6.71 o 
  -7   4   4      224.08      215.57     11.64 o 
  -6   4   4       61.23       63.21      5.56 o 
  -5   4   4     1615.03     1561.74     24.50 o 
  -4   4   4     1257.03     1106.24     18.17 o 
  -3   4   4      255.53      220.99      7.13 o 
  -2   4   4     1087.48      978.96     23.44 o 
  -1   4   4      196.22      179.48      8.41 o 
   0   4   4     1072.42     1026.33     24.78 o 
   1   4   4       56.29       57.88      3.06 o 
   2   4   4      189.55      186.93      5.12 o 
   3   4   4       96.16       98.70      4.34 o 
   4   4   4       30.93       25.46      3.47 o 
   5   4   4       91.39       92.02      9.73 o 
   6   4   4       21.25       15.57      8.40 o 
   7   4   4       11.16       -2.12      9.50 o 
 -10   5   4        8.37       -5.05      8.66 o 
  -9   5   4        7.46        5.52      8.01 o 
  -8   5   4      257.81      265.09     14.02 o 
  -7   5   4       26.90       30.94      7.41 o 
  -6   5   4       43.13       47.47      5.56 o 
  -5   5   4      324.19      342.95      8.64 o 
  -4   5   4      451.08      461.54      9.93 o 
  -3   5   4      947.76      937.20     16.20 o 
  -2   5   4       10.31        3.01      3.97 o 
  -1   5   4      441.32      425.87     14.00 o 
   0   5   4      997.82     1002.86     25.47 o 
   1   5   4      597.34      579.02     12.18 o 
   2   5   4     2141.23     2158.85     26.86 o 
   3   5   4        0.52        0.60      3.78 o 
   4   5   4     1110.60     1160.41     29.87 o 
   5   5   4       71.21      101.08     11.00 o 
   6   5   4      165.61      168.67     13.58 o 
 -10   6   4       30.71       29.88     11.43 o 
  -9   6   4        1.14      -11.88      7.92 o 
  -8   6   4        4.66        8.77      7.40 o 
  -7   6   4      429.69      401.45     11.53 o 
  -6   6   4        4.04        6.93      3.59 o 
  -5   6   4       73.33       86.78      5.29 o 
  -4   6   4      608.19      599.00     12.29 o 
  -3   6   4      722.17      714.52     13.60 o 
  -2   6   4       52.74       49.32      3.93 o 
  -1   6   4      388.61      375.14     13.89 o 
   0   6   4       74.29       57.17      7.33 o 
   1   6   4        4.24        3.58      4.27 o 
   2   6   4       13.99       13.91      4.26 o 
   3   6   4        5.37        3.08      4.78 o 
   4   6   4       29.23       37.38      8.36 o 
   5   6   4       30.41       41.59      9.37 o 
 -10   7   4        2.49      -10.29      9.98 o 
  -9   7   4       52.58       38.74      9.60 o 
  -8   7   4       13.22       20.94      8.81 o 
  -7   7   4       27.81       34.94      5.33 o 
  -6   7   4      306.70      296.57      9.51 o 
  -5   7   4       91.75       86.33      5.89 o 
  -4   7   4     1328.53     1340.97     26.72 o 
  -3   7   4       48.39       46.58      5.96 o 
  -2   7   4     1329.89     1297.89     32.44 o 
  -1   7   4      365.28      389.71     15.17 o 
   0   7   4      613.76      614.28     20.07 o 
   1   7   4       46.19       56.84      5.92 o 
   2   7   4       54.06       50.98      6.18 o 
   3   7   4      181.31      212.56     10.48 o 
   4   7   4        4.09        6.15      8.40 o 
   5   7   4       35.50       35.56      9.99 o 
  -9   8   4       33.91       43.11      9.97 o 
  -8   8   4       86.82       94.04     10.67 o 
  -7   8   4       16.76       22.11      5.18 o 
  -6   8   4      161.29      171.29      8.25 o 
  -5   8   4       20.60       20.49      6.57 o 
  -4   8   4       14.04       29.69      7.08 o 
  -3   8   4       25.60       37.30      7.48 o 
  -2   8   4       14.98       14.51      6.72 o 
  -1   8   4       61.14       58.34      8.55 o 
   0   8   4       95.48      100.79     10.05 o 
   1   8   4      211.07      224.38     14.45 o 
   2   8   4       16.84       17.73      9.74 o 
   3   8   4      118.86      137.60      8.81 o 
   4   8   4       13.65       23.37     10.59 o 
  -8   9   4       17.72       14.54      9.71 o 
  -7   9   4        4.08        4.24      5.59 o 
  -6   9   4       46.44       50.30      6.15 o 
  -5   9   4      195.54      200.08     12.45 o 
  -4   9   4        6.19        9.55      6.75 o 
  -3   9   4       71.13       81.76      9.73 o 
  -2   9   4       65.95       62.72      8.87 o 
  -1   9   4       35.40       30.72      8.67 o 
   0   9   4      130.45      140.81     12.74 o 
   1   9   4        3.36       -0.16      8.05 o 
   2   9   4      106.62      130.15     13.74 o 
  -7  10   4       59.21       80.94     11.48 o 
  -6  10   4       71.56       78.21     10.48 o 
  -5  10   4      228.55      261.63     15.71 o 
  -4  10   4        3.20       -9.16      7.52 o 
  -3  10   4      605.39      603.41     22.03 o 
  -2  10   4      240.50      247.47     14.93 o 
  -1  10   4      277.36      279.06     16.15 o 
   0  10   4       19.67       21.86     10.06 o 
   1  10   4       55.11       43.34     11.73 o 
  -6  11   4       25.09       30.64     10.17 o 
  -5  11   4       28.19       25.77      9.57 o 
  -4  11   4       35.99       50.97     10.52 o 
  -3  11   4        9.79        4.40      8.98 o 
  -2  11   4       62.80       72.81     12.70 o 
  -1  11   4      395.16      408.85     19.96 o 
  -1 -11   5      255.92      250.94     16.51 o 
   0 -11   5        2.09        0.77      9.02 o 
   1 -11   5      193.70      202.31     15.47 o 
   2 -11   5       67.52       56.19     10.81 o 
   3 -11   5      253.71      259.46     16.10 o 
   4 -11   5      111.08      122.13     13.81 o 
  -3 -10   5       71.96       87.17      8.10 o 
  -2 -10   5      121.60      133.88      8.30 o 
  -1 -10   5        2.04       -2.66      7.89 o 
   0 -10   5      316.11      312.53     15.94 o 
   1 -10   5       65.76       70.89     10.04 o 
   2 -10   5        2.79        5.10      8.50 o 
   3 -10   5      344.90      349.66     17.47 o 
   4 -10   5       47.73       38.47      9.62 o 
   5 -10   5       53.72       53.48     10.66 o 
  -5  -9   5      193.82      208.28     15.23 o 
  -4  -9   5       32.72       43.01      6.77 o 
  -3  -9   5      356.85      341.17     17.36 o 
  -2  -9   5      413.33      384.25     11.44 o 
  -1  -9   5      327.07      320.00     10.25 o 
   0  -9   5      469.25      452.46     17.97 o 
   1  -9   5       32.62       30.19      7.89 o 
   2  -9   5      235.30      230.88     13.78 o 
   3  -9   5      115.90      114.61     10.61 o 
   4  -9   5      137.52      144.57     11.52 o 
   5  -9   5        6.40       11.67      8.42 o 
   6  -9   5       62.05       62.45     10.65 o 
   7  -9   5       32.13       39.98     11.71 o 
  -6  -8   5      138.08      168.52     13.58 o 
  -5  -8   5        2.84       -8.23      5.48 o 
  -4  -8   5       39.46       48.76      6.21 o 
  -3  -8   5       96.63       93.94      6.69 o 
  -2  -8   5       15.91        8.17      4.63 o 
  -1  -8   5      229.15      215.31      8.00 o 
   0  -8   5       37.74       49.34      7.84 o 
   1  -8   5      251.28      234.24     12.52 o 
   2  -8   5      359.98      362.63     15.10 o 
   3  -8   5      331.89      302.05     14.08 o 
   4  -8   5     1262.38     1261.68     30.82 o 
   5  -8   5       93.24      100.61     15.25 o 
   6  -8   5      232.07      244.43     15.20 o 
   7  -8   5       28.15       28.53     10.39 o 
  -7  -7   5       19.89       12.49      9.32 o 
  -6  -7   5      103.26      121.46     11.41 o 
  -5  -7   5        0.95       -6.69      4.46 o 
  -4  -7   5        6.59        5.56      4.69 o 
  -3  -7   5       10.84       13.02      4.57 o 
  -2  -7   5      427.78      444.13     10.67 o 
  -1  -7   5      119.22      134.41      6.17 o 
   0  -7   5      288.86      285.98     12.52 o 
   1  -7   5       53.50       63.07      7.43 o 
   2  -7   5      102.52       97.64      5.57 o 
   3  -7   5      150.37      149.40      8.28 o 
   4  -7   5      130.60      133.19      7.24 o 
   5  -7   5       45.03       37.34      5.38 o 
   6  -7   5      115.87      127.39     11.18 o 
   7  -7   5      139.02      131.18     12.53 o 
   8  -7   5        1.67       -3.56      9.89 o 
  -8  -6   5        1.02       -3.13      8.98 o 
  -7  -6   5        4.84        7.67      8.35 o 
  -6  -6   5      225.79      191.39     12.33 o 
  -5  -6   5       44.35       39.42      6.12 o 
  -4  -6   5     1747.29     1726.61     28.16 o 
  -3  -6   5      281.57      294.62      8.56 o 
  -2  -6   5     1957.61     1919.81     29.80 o 
  -1  -6   5      685.15      666.62     12.91 o 
   0  -6   5     1115.57     1066.99     14.24 o 
   1  -6   5      617.46      662.09     12.73 o 
   2  -6   5       31.54       36.98      3.99 o 
   3  -6   5      233.76      227.38     15.41 o 
   4  -6   5        0.08       -2.71      3.44 o 
   5  -6   5      330.60      318.90      9.50 o 
   6  -6   5      100.70      105.79     10.38 o 
   7  -6   5      196.32      208.25     14.92 o 
   8  -6   5        2.28       17.63     10.54 o 
  -8  -5   5       64.66       71.82     10.94 o 
  -7  -5   5      243.49      244.39     13.89 o 
  -6  -5   5       53.81       72.76      9.25 o 
  -5  -5   5     1090.49     1091.08     19.49 o 
  -4  -5   5       14.72       17.50      5.78 o 
  -3  -5   5      440.22      420.75     13.48 o 
  -2  -5   5      197.23      197.47      6.23 o 
  -1  -5   5       36.78       57.15      6.18 o 
   0  -5   5      133.21      127.28      3.73 o 
   1  -5   5       92.44       88.46      4.57 o 
   2  -5   5     2298.59     2295.61     34.46 o 
   3  -5   5      993.29     1026.40     17.96 o 
   4  -5   5      287.21      293.08      8.37 o 
   5  -5   5      914.55      897.38     16.92 o 
   6  -5   5       92.19       74.89      9.75 o 
   7  -5   5      626.78      582.12     21.61 o 
   8  -5   5       15.46       17.94     10.10 o 
  -9  -4   5       51.08       54.58     11.99 o 
  -8  -4   5      259.35      266.73     16.51 o 
  -7  -4   5     1001.97      967.19     27.56 o 
  -6  -4   5      123.49      135.83     10.61 o 
  -5  -4   5      438.53      422.24      9.98 o 
  -4  -4   5       14.14       17.58      2.47 o 
  -3  -4   5      552.97      505.27     11.55 o 
  -2  -4   5        0.97        1.56      3.64 o 
  -1  -4   5     3040.28     2949.83     34.05 o 
   0  -4   5      325.92      364.21      5.88 o 
   1  -4   5      266.48      247.49      6.35 o 
   2  -4   5     2774.14     2908.27     42.32 o 
   3  -4   5      294.18      284.47      7.70 o 
   4  -4   5      290.78      275.03     15.20 o 
   5  -4   5       11.11       16.65      7.15 o 
   6  -4   5       94.38       71.10      9.32 o 
   7  -4   5       24.17       22.80      9.82 o 
   8  -4   5        1.35        4.96      9.80 o 
  -9  -3   5       59.87       74.49     11.59 o 
  -8  -3   5        3.38       -0.13      7.48 o 
  -7  -3   5       36.38       45.41      5.34 o 
  -6  -3   5     1221.99     1212.81     20.62 o 
  -5  -3   5      103.27      114.25      4.28 o 
  -4  -3   5     1243.25     1264.65     16.33 o 
  -3  -3   5     1515.52     1613.28     24.43 o 
  -2  -3   5      588.45      632.40     11.03 o 
  -1  -3   5     4830.73     5027.39     56.27 o 
   0  -3   5       21.04       27.57      3.02 o 
   1  -3   5     4316.00     4294.96     60.28 o 
   2  -3   5      424.60      432.47      9.00 o 
   3  -3   5     1166.86     1278.20     20.64 o 
   4  -3   5     1930.20     1933.94     41.08 o 
   5  -3   5        3.25       -5.19      5.32 o 
   6  -3   5     1686.47     1657.85     40.71 o 
   7  -3   5       45.31       27.22      9.70 o 
   8  -3   5       30.16       30.07      9.95 o 
 -10  -2   5       15.74       16.41      9.83 o 
  -9  -2   5       48.35       59.19      6.98 o 
  -8  -2   5       11.39       12.03      5.03 o 
  -7  -2   5      404.38      396.98     10.45 o 
  -6  -2   5      557.10      530.50     11.38 o 
  -5  -2   5       19.05       13.03      2.72 o 
  -4  -2   5      615.27      540.94     10.10 o 
  -3  -2   5       20.26       30.15      3.84 o 
  -2  -2   5       98.11      129.45      6.47 o 
  -1  -2   5       47.05       56.54      2.18 o 
   0  -2   5      410.66      433.60      8.29 o 
   1  -2   5      952.23      981.48     15.85 o 
   2  -2   5      916.71      951.78     19.23 o 
   3  -2   5       82.22       78.90      3.18 o 
   4  -2   5        1.07        1.81      2.24 o 
   5  -2   5      254.50      252.27     12.30 o 
   6  -2   5      298.69      340.50     15.25 o 
   7  -2   5      135.07      146.31     13.05 o 
   8  -2   5      187.57      186.59     15.23 o 
 -10  -1   5        8.21       -4.36      6.32 o 
  -9  -1   5       98.63      102.52     14.87 o 
  -8  -1   5       60.48       59.12      8.35 o 
  -7  -1   5      724.88      719.74     20.58 o 
  -6  -1   5       35.47       27.12      4.91 o 
  -5  -1   5      528.36      537.59     10.17 o 
  -4  -1   5     2021.54     2107.91     30.89 o 
  -3  -1   5     1491.09     1509.73     32.01 o 
  -2  -1   5      954.04      914.04     20.74 o 
  -1  -1   5      798.29      814.11     13.36 o 
   0  -1   5     2739.97     2601.99     37.23 o 
   1  -1   5      380.29      412.15      8.14 o 
   2  -1   5     1239.96     1220.95     23.32 o 
   3  -1   5      507.55      486.57      7.68 o 
   4  -1   5      109.20      121.60      4.31 o 
   5  -1   5      114.45      107.37      6.07 o 
   6  -1   5        0.10       -0.57      7.01 o 
   7  -1   5       44.82       56.49      9.75 o 
   8  -1   5       47.72       46.92     11.34 o 
 -10   0   5       47.19       49.61     10.36 o 
  -9   0   5       79.55       76.33      9.76 o 
  -8   0   5        3.08        1.38      6.01 o 
  -7   0   5       75.66       83.78      7.78 o 
  -6   0   5       88.55       82.02      4.20 o 
  -5   0   5      315.97      279.07      6.68 o 
  -4   0   5       23.56       17.17      5.93 o 
  -3   0   5      762.82      769.32     17.96 o 
  -2   0   5     1317.74     1310.18     28.31 o 
  -1   0   5       49.93       46.21      4.55 o 
   0   0   5      309.14      319.06      6.85 o 
   1   0   5       94.14       97.20      3.64 o 
   2   0   5     1732.85     1757.46     21.27 o 
   3   0   5      482.45      502.71     11.41 o 
   4   0   5     1481.42     1489.69     40.58 o 
   5   0   5      348.00      359.71     28.86 o 
   6   0   5      269.95      239.69      8.75 o 
   7   0   5      194.01      183.99     12.89 o 
   8   0   5      104.17       91.07     11.75 o 
 -10   1   5       55.48       52.80     10.08 o 
  -9   1   5      447.55      427.15     18.33 o 
  -8   1   5      734.85      744.21     22.30 o 
  -7   1   5        6.36       13.58      5.76 o 
  -6   1   5      404.11      344.51      7.99 o 
  -5   1   5      668.06      611.15     15.16 o 
  -4   1   5      643.57      566.56     10.50 o 
  -3   1   5       39.40       42.22      4.00 o 
  -2   1   5     1382.33     1319.69     28.87 o 
  -1   1   5      145.83      146.92      6.56 o 
   0   1   5      148.02      179.91      9.08 o 
   1   1   5      287.65      307.06      5.55 o 
   2   1   5        6.08        6.81      2.01 o 
   3   1   5      622.61      668.04     10.18 o 
   4   1   5       54.22       67.12      3.66 o 
   5   1   5        1.44        3.99      6.74 o 
   6   1   5       12.42       15.33      5.14 o 
   7   1   5        0.28       -0.96      8.55 o 
   8   1   5        3.84      -10.02      9.18 o 
 -11   2   5        8.67       13.90     11.19 o 
 -10   2   5        1.14       -6.59      8.93 o 
  -9   2   5        3.02        8.74      7.62 o 
  -8   2   5        7.14        8.72      7.00 o 
  -7   2   5       33.03       41.76      6.66 o 
  -6   2   5      820.89      769.37     13.86 o 
  -5   2   5      794.91      826.39     18.87 o 
  -4   2   5     2130.87     2016.85     30.13 o 
  -3   2   5      875.75      848.69     20.24 o 
  -2   2   5     1548.50     1494.91     32.68 o 
  -1   2   5       22.65       18.46      3.71 o 
   0   2   5       50.84       59.84      4.05 o 
   1   2   5     1042.00     1066.48     13.99 o 
   2   2   5        0.99        5.59      2.25 o 
   3   2   5      574.79      566.90      9.33 o 
   4   2   5       71.09       84.58      4.35 o 
   5   2   5      490.18      497.98     11.85 o 
   6   2   5      145.17      130.21      7.58 o 
   7   2   5        6.83       -4.47      6.02 o 
 -11   3   5        0.39        3.97     10.82 o 
 -10   3   5       31.65       16.48      9.08 o 
  -9   3   5        1.33        1.56      7.72 o 
  -8   3   5       19.61       10.26      7.32 o 
  -7   3   5      302.03      293.19     13.73 o 
  -6   3   5      106.65      103.23      8.75 o 
  -5   3   5     1218.70     1205.65     19.77 o 
  -4   3   5      816.03      732.54     13.22 o 
  -3   3   5      570.48      570.05     15.43 o 
  -2   3   5       25.78       19.73      3.97 o 
  -1   3   5      219.21      244.65      9.89 o 
   0   3   5       32.75       32.21      5.21 o 
   1   3   5      302.62      295.23      7.70 o 
   2   3   5      210.39      206.13      5.42 o 
   3   3   5      483.79      455.63      8.35 o 
   4   3   5        0.23        0.61      7.74 o 
   5   3   5       47.40       49.09      5.79 o 
   6   3   5        4.04       -0.17      5.36 o 
   7   3   5       47.26       49.54      9.57 o 
 -11   4   5        1.87      -12.81      8.54 o 
 -10   4   5       20.37       21.36      9.59 o 
  -9   4   5       81.48       75.44     10.03 o 
  -8   4   5       76.09       80.00      9.13 o 
  -7   4   5      348.38      339.71     14.29 o 
  -6   4   5        3.74       -2.13      3.97 o 
  -5   4   5      268.05      242.32     13.57 o 
  -4   4   5       26.31       24.52      3.18 o 
  -3   4   5      335.66      280.85     10.51 o 
  -2   4   5       75.85       70.59      6.38 o 
  -1   4   5      439.72      379.35     13.18 o 
   0   4   5      276.35      296.05     11.55 o 
   1   4   5      444.27      468.07      8.18 o 
   2   4   5      386.79      391.94      7.86 o 
   3   4   5        2.77        3.10      3.06 o 
   4   4   5      185.36      201.76      7.90 o 
   5   4   5       62.03       62.14      9.61 o 
   6   4   5        1.24        2.96      8.36 o 
 -10   5   5       60.15       51.93     11.47 o 
  -9   5   5       33.01       33.98      8.88 o 
  -8   5   5       70.02       83.58      9.65 o 
  -7   5   5      181.49      177.22      7.44 o 
  -6   5   5        3.88       -1.18      3.46 o 
  -5   5   5      734.57      703.76     13.81 o 
  -4   5   5       33.59       17.86      5.72 o 
  -2   5   5      176.63      194.40      9.83 o 
  -1   5   5      621.14      588.71     17.72 o 
   0   5   5      723.91      717.49     20.45 o 
   1   5   5      189.00      187.14      7.38 o 
   2   5   5      178.01      193.45      5.84 o 
   3   5   5       19.25       23.87      4.95 o 
   4   5   5      146.67      174.76     12.18 o 
   5   5   5        1.91        5.09      7.54 o 
   6   5   5      121.58      140.50     13.28 o 
 -10   6   5        3.06       -3.08      9.79 o 
  -9   6   5      450.79      423.13     18.62 o 
  -8   6   5      214.91      209.76     13.09 o 
  -7   6   5      655.50      643.50     27.21 o 
  -6   6   5      805.08      835.64     16.33 o 
  -5   6   5        2.20        4.68      3.84 o 
  -4   6   5      751.49      719.31     14.21 o 
  -3   6   5      368.44      335.92      8.86 o 
  -2   6   5      597.28      559.02     17.82 o 
  -1   6   5      146.32      148.43     10.66 o 
   0   6   5       72.37       88.04      8.67 o 
   1   6   5      399.48      405.64     10.67 o 
   2   6   5       18.62       11.66      6.47 o 
   3   6   5      342.60      364.04     11.00 o 
   4   6   5      203.32      217.62     13.22 o 
   5   6   5        8.60        0.99      9.70 o 
 -10   7   5        0.44        4.02      9.85 o 
  -9   7   5       22.05       23.15      8.85 o 
  -8   7   5       23.09       29.48      8.19 o 
  -7   7   5      622.63      614.33     15.95 o 
  -6   7   5      274.07      271.73     13.76 o 
  -5   7   5      243.57      227.01      8.36 o 
  -4   7   5      720.67      697.97     14.37 o 
  -3   7   5        0.89        0.40      3.82 o 
  -1   7   5        0.30        8.41      6.85 o 
   0   7   5      769.70      813.09     24.88 o 
   1   7   5        6.85       13.29      8.10 o 
   2   7   5      102.92      107.84      7.54 o 
   3   7   5        8.14       -0.53      5.02 o 
   4   7   5       35.54       25.66     10.30 o 
  -9   8   5        2.16       -6.17      9.33 o 
  -8   8   5       23.33       22.08      8.65 o 
  -7   8   5        3.66        8.37      5.31 o 
  -6   8   5      130.06      116.35     12.20 o 
  -5   8   5      230.18      239.05     12.81 o 
  -4   8   5        0.88       -8.59      5.72 o 
  -3   8   5      139.78      142.31     10.96 o 
  -2   8   5        9.28        4.02      6.71 o 
  -1   8   5       12.55       12.09      7.13 o 
   0   8   5      214.73      215.56     14.34 o 
   1   8   5        0.85       -6.30      7.76 o 
   2   8   5      154.77      145.85      9.03 o 
   3   8   5      104.07      112.15     10.82 o 
  -8   9   5      240.94      259.07     16.44 o 
  -7   9   5        0.60       -4.45      5.62 o 
  -6   9   5       70.91      103.08     10.54 o 
  -5   9   5      125.83      144.96     12.23 o 
  -4   9   5       60.00       72.38      9.44 o 
  -3   9   5      471.40      449.97     18.29 o 
  -2   9   5        5.12       -5.63      7.01 o 
  -1   9   5       49.55       48.74      9.92 o 
   0   9   5       56.88       51.88     10.17 o 
   1   9   5       35.32       56.47     10.99 o 
   2   9   5       45.35       37.31     10.45 o 
  -7  10   5        0.65       -9.28      8.63 o 
  -6  10   5       39.13       70.29     11.18 o 
  -5  10   5       14.37       14.27      9.45 o 
  -4  10   5       51.03       54.79     10.42 o 
  -3  10   5       11.73       21.22      8.97 o 
  -2  10   5      119.43      113.41     12.10 o 
  -1  10   5      180.40      170.18     13.88 o 
   0  10   5        5.25        1.57      9.99 o 
  -5  11   5        5.77       12.81      9.16 o 
  -4  11   5       58.01       53.65     11.81 o 
  -3  11   5       11.53       15.12     10.06 o 
  -1 -11   6       61.73       73.77     12.57 o 
   0 -11   6       63.94       67.37     12.30 o 
   1 -11   6      311.18      296.15     17.74 o 
   2 -11   6       65.53       73.23     12.55 o 
   3 -11   6      446.20      448.52     21.07 o 
  -3 -10   6      157.00      210.94     17.00 o 
  -2 -10   6        4.77        4.31      6.02 o 
  -1 -10   6      188.77      196.62     14.86 o 
   0 -10   6       77.55       86.60     10.95 o 
   1 -10   6       56.20       38.54      9.82 o 
   2 -10   6      200.75      179.36     14.52 o 
   3 -10   6       12.58       16.66      8.81 o 
   4 -10   6       57.49       61.21     10.07 o 
   5 -10   6      121.34      145.14     12.88 o 
  -5  -9   6      130.32      113.75     12.84 o 
  -4  -9   6       13.34       14.46      6.26 o 
  -3  -9   6      430.77      441.66     41.27 o 
  -2  -9   6       49.32       60.30      6.39 o 
  -1  -9   6      397.84      400.12     12.27 o 
   0  -9   6      260.44      276.26     14.73 o 
   1  -9   6      730.76      748.07     24.75 o 
   2  -9   6        8.06        0.48      7.11 o 
   3  -9   6      156.68      143.40     11.99 o 
   4  -9   6       14.09       13.96      7.96 o 
   5  -9   6        8.49       -3.10      8.06 o 
   6  -9   6       53.61       56.21     10.42 o 
  -6  -8   6       74.45      100.86     12.63 o 
  -5  -8   6        4.72        2.82      5.99 o 
  -4  -8   6      262.30      247.09     33.78 o 
  -3  -8   6        2.59       -6.17      4.72 o 
  -2  -8   6      435.05      422.90     11.30 o 
  -1  -8   6      773.58      724.58     15.01 o 
   0  -8   6      134.67      143.93     11.37 o 
   1  -8   6     1319.76     1336.32     34.62 o 
   2  -8   6      369.28      350.92     15.29 o 
   3  -8   6       68.17       84.80      9.21 o 
   4  -8   6      279.13      295.77     12.69 o 
   5  -8   6       28.97       40.52      6.35 o 
   6  -8   6      304.10      302.19     16.19 o 
   7  -8   6        0.01        1.91      9.50 o 
  -7  -7   6      212.94      234.25     14.87 o 
  -6  -7   6       75.36       76.52     10.99 o 
  -5  -7   6      222.15      218.93     11.97 o 
  -4  -7   6       97.16      101.82      6.79 o 
  -3  -7   6        2.83        1.24      7.77 o 
  -2  -7   6        8.38        7.07      3.93 o 
  -1  -7   6       16.10       27.55      4.28 o 
   0  -7   6      706.60      724.35     21.81 o 
   1  -7   6       30.05       31.09      6.88 o 
   2  -7   6      175.28      168.45      7.02 o 
   3  -7   6      175.88      176.60      7.26 o 
   4  -7   6        0.59       -0.21      4.60 o 
   5  -7   6      107.15       88.95      6.68 o 
   6  -7   6        2.01        5.33      8.10 o 
   7  -7   6        0.53       -5.94      9.28 o 
  -8  -6   6        1.66       -7.42      8.23 o 
  -7  -6   6       38.38       34.49      8.82 o 
  -6  -6   6       73.18       69.61      9.06 o 
  -5  -6   6      279.26      278.47     12.53 o 
  -4  -6   6      429.83      422.73     14.35 o 
  -3  -6   6      119.21      110.33      5.79 o 
  -2  -6   6     2462.95     2472.18     37.24 o 
  -1  -6   6       51.58       66.89      5.89 o 
   0  -6   6     4160.00     4151.55     59.34 o 
   1  -6   6       33.97       34.04      3.82 o 
   2  -6   6     2276.18     2236.88     34.39 o 
   3  -6   6      412.68      409.56     10.34 o 
   4  -6   6       24.61       19.56      4.28 o 
   5  -6   6      213.23      215.02      8.48 o 
   6  -6   6        1.25        5.96      8.83 o 
   7  -6   6        6.61        3.09      9.07 o 
   8  -6   6        5.44       -4.40      9.31 o 
  -8  -5   6      262.35      285.53     16.65 o 
  -7  -5   6       22.88       22.21      8.15 o 
  -6  -5   6       48.15       68.71      8.66 o 
  -5  -5   6       67.02       72.76      6.11 o 
  -4  -5   6      184.61      185.65      7.05 o 
  -3  -5   6      460.70      468.94     10.36 o 
  -2  -5   6       31.76       39.59      4.54 o 
  -1  -5   6      374.55      373.27      6.58 o 
   0  -5   6      861.47      919.87     15.79 o 
   1  -5   6       54.13       53.35      4.02 o 
   2  -5   6      295.44      308.03      8.24 o 
   3  -5   6        0.28       -1.26      3.19 o 
   4  -5   6      568.94      561.51     12.45 o 
   5  -5   6      388.48      386.69     10.61 o 
   6  -5   6      133.01      130.68     11.91 o 
   7  -5   6      184.57      209.23     15.65 o 
   8  -5   6        2.51      -13.80      9.20 o 
  -9  -4   6        7.19       10.14      9.63 o 
  -8  -4   6       25.46       26.28      8.91 o 
  -7  -4   6       31.54       29.94      8.26 o 
  -6  -4   6      505.44      524.38     18.53 o 
  -5  -4   6      134.96      122.68      4.82 o 
  -4  -4   6     1371.67     1390.57     18.10 o 
  -3  -4   6      659.33      649.98     12.27 o 
  -2  -4   6     1127.13     1084.51     17.68 o 
  -1  -4   6      999.37      921.37     12.25 o 
   0  -4   6      115.37      106.58      5.86 o 
   1  -4   6     1097.22      960.10     52.76 o 
   2  -4   6       14.42       11.97      4.19 o 
   3  -4   6      418.39      436.05     10.14 o 
   4  -4   6       83.05       76.83      6.41 o 
   5  -4   6      527.76      499.81     18.10 o 
   6  -4   6       23.13       28.68      8.48 o 
   7  -4   6        0.15        2.54      9.10 o 
   8  -4   6        0.91       10.84     11.18 o 
  -9  -3   6       73.87       99.15     12.52 o 
  -8  -3   6       42.38       44.06      9.51 o 
  -7  -3   6      114.59      105.02      8.96 o 
  -6  -3   6      156.95      155.12      6.71 o 
  -5  -3   6      223.57      217.86      7.26 o 
  -4  -3   6       38.34       31.99      3.50 o 
  -3  -3   6       50.37       67.26      3.93 o 
  -2  -3   6      283.62      345.37      7.36 o 
  -1  -3   6      309.31      269.58      6.32 o 
   0  -3   6      381.78      397.76      9.74 o 
   1  -3   6      683.62      637.47     29.26 o 
   2  -3   6      282.57      332.42      8.09 o 
   3  -3   6      561.57      527.45     11.10 o 
   4  -3   6       11.78        8.55      3.40 o 
   5  -3   6       34.22       41.50      7.99 o 
   6  -3   6      208.52      200.22     13.22 o 
   7  -3   6        0.46       -8.83      8.37 o 
   8  -3   6       28.18       34.21     10.75 o 
 -10  -2   6       43.98       56.53     11.26 o 
  -9  -2   6      295.22      299.22     10.87 o 
  -8  -2   6      141.29      146.27      7.91 o 
  -7  -2   6      271.87      264.86      8.58 o 
  -6  -2   6       77.63       74.44      4.45 o 
  -5  -2   6      970.20      975.95     16.44 o 
  -4  -2   6      117.62      111.40      6.61 o 
  -3  -2   6       10.51       16.67      3.91 o 
  -2  -2   6       50.49       41.17      4.42 o 
  -1  -2   6     1535.37     1679.35     25.42 o 
   0  -2   6     1110.19     1080.61     17.48 o 
   1  -2   6      565.71      612.92     11.48 o 
   2  -2   6      112.07      110.47      4.80 o 
   3  -2   6      643.43      632.76      9.95 o 
   4  -2   6       42.32       44.38      4.38 o 
   5  -2   6       15.84       13.06      7.24 o 
   6  -2   6      126.73      128.23     11.44 o 
   7  -2   6        8.37        1.56      8.72 o 
   8  -2   6       85.57      107.87     12.84 o 
 -10  -1   6       59.52       58.97      7.84 o 
  -9  -1   6       30.78       16.07      8.53 o 
  -8  -1   6        4.29       18.76      6.39 o 
  -7  -1   6      147.14      137.84     10.38 o 
  -6  -1   6       27.18       26.77      5.91 o 
  -5  -1   6     1462.36     1448.59     38.25 o 
  -4  -1   6        5.54        8.11      3.44 o 
  -3  -1   6     1860.37     1981.63     41.52 o 
  -2  -1   6     1586.78     1538.57     33.16 o 
  -1  -1   6     2133.26     2048.06     54.63 o 
   0  -1   6      739.32      732.60     12.75 o 
   1  -1   6      537.89      501.56     11.30 o 
   2  -1   6     2277.80     2336.61     27.56 o 
   3  -1   6        1.79        4.49      2.14 o 
   4  -1   6      109.07      115.68      6.68 o 
   5  -1   6       82.95       85.29      9.85 o 
   6  -1   6      104.51       74.24      9.89 o 
   7  -1   6       43.45       34.71     10.40 o 
   8  -1   6        0.87      -14.25      9.50 o 
 -10   0   6        0.98        2.10      8.22 o 
  -9   0   6      261.51      258.99     14.60 o 
  -8   0   6      108.32      119.23      9.76 o 
  -7   0   6       30.93       28.83      6.36 o 
  -6   0   6      449.50      453.61      9.87 o 
  -5   0   6       32.53       22.10      3.16 o 
  -4   0   6      105.64       89.55      5.85 o 
  -3   0   6     1171.50     1206.70     27.08 o 
  -2   0   6        9.71        9.58      3.30 o 
  -1   0   6     2106.96     2196.00     32.44 o 
   0   0   6      284.55      275.48      6.80 o 
   1   0   6       85.45      113.05      4.86 o 
   2   0   6     1283.16     1349.10     17.10 o 
   3   0   6       98.69      100.87      4.14 o 
   4   0   6      782.06      758.76     11.66 o 
   5   0   6       12.70        3.88      6.35 o 
   6   0   6      214.27      184.90     13.24 o 
   7   0   6        0.63        2.76      8.42 o 
 -10   1   6      135.71      106.40     12.52 o 
  -9   1   6      143.81      160.93     12.87 o 
  -8   1   6      225.97      194.24     11.99 o 
  -7   1   6      849.84      881.98     24.97 o 
  -6   1   6     1834.85     1816.35     32.24 o 
  -5   1   6     1335.67     1354.79     21.79 o 
  -4   1   6      887.97      865.41     20.82 o 
  -3   1   6        1.52        0.82      3.06 o 
  -2   1   6     1478.73     1407.54     31.32 o 
  -1   1   6     1970.09     2078.35     44.32 o 
   0   1   6     1200.57     1215.97     19.63 o 
   1   1   6     1485.51     1527.59     20.96 o 
   2   1   6        3.42        1.37      2.17 o 
   3   1   6      422.58      427.95      8.07 o 
   4   1   6        9.13       10.66      6.04 o 
   5   1   6      398.77      362.71     14.68 o 
   6   1   6       72.87       64.32      9.39 o 
   7   1   6       10.63        9.85      9.55 o 
 -11   2   6        0.35       -0.47      9.37 o 
 -10   2   6      110.16      121.23     12.33 o 
  -9   2   6      109.07       91.09     10.35 o 
  -8   2   6       46.15       27.77      7.18 o 
  -7   2   6       38.26       56.35      7.31 o 
  -6   2   6       17.51       14.46      3.45 o 
  -5   2   6       92.92       80.58      4.68 o 
  -4   2   6      267.82      270.23      9.80 o 
  -3   2   6       28.64       31.38      4.45 o 
  -2   2   6      668.23      630.21     17.11 o 
  -1   2   6     1034.34     1029.82     25.11 o 
   0   2   6     4228.24     4206.38     59.84 o 
   1   2   6       98.73      107.36      4.05 o 
   2   2   6     1731.07     1820.26     22.81 o 
   3   2   6      802.09      853.12     14.64 o 
   4   2   6       16.25       10.71      6.02 o 
   5   2   6       19.48       21.54      5.01 o 
   6   2   6       29.04       19.01      8.71 o 
   7   2   6       45.81       47.11     10.83 o 
 -11   3   6        0.01      -10.86      9.75 o 
 -10   3   6       87.27       78.87     11.55 o 
  -9   3   6       11.48       17.10      7.98 o 
  -8   3   6      247.27      244.83     14.07 o 
  -7   3   6       31.10       33.10      6.80 o 
  -6   3   6      508.75      468.33     10.39 o 
  -5   3   6        6.84       -0.43      3.50 o 
  -4   3   6      132.70      134.36      7.74 o 
  -3   3   6     1629.63     1504.14     33.94 o 
  -2   3   6     1032.13      967.24     23.98 o 
  -1   3   6     2047.85     2017.22     44.23 o 
   0   3   6       26.92       16.83      6.40 o 
   1   3   6        5.15        2.05      2.58 o 
   2   3   6      182.15      168.90      6.08 o 
   3   3   6      228.27      225.76      6.28 o 
   4   3   6      142.96      147.37      6.93 o 
   5   3   6       99.84      110.63      6.85 o 
   6   3   6        1.99       -7.64      5.29 o 
 -10   4   6       51.70       45.13     10.38 o 
  -9   4   6       21.97       21.68      8.74 o 
  -8   4   6      208.20      217.59     13.69 o 
  -7   4   6      312.71      307.00      9.07 o 
  -6   4   6     1080.45     1057.99     38.04 o 
  -5   4   6      386.13      357.66      9.20 o 
  -4   4   6       22.43       12.06      3.20 o 
  -3   4   6      544.96      494.00     15.56 o 
  -2   4   6      108.02      114.20      8.49 o 
  -1   4   6      827.09      808.29     21.97 o 
   0   4   6        4.97        3.73      5.14 o 
   1   4   6       46.06       47.16      4.96 o 
   2   4   6       70.46       83.97      6.32 o 
   3   4   6       79.46       81.98      4.86 o 
   4   4   6      154.83      156.99      7.65 o 
   5   4   6        0.73       -6.27      6.61 o 
   6   4   6       35.98       31.71     10.18 o 
 -10   5   6       19.35        5.12      9.01 o 
  -9   5   6       53.38       65.94      9.82 o 
  -8   5   6        3.47        2.05      6.75 o 
  -7   5   6       29.08       24.03      6.67 o 
  -6   5   6      394.47      390.11     10.18 o 
  -5   5   6        0.40       -2.41      3.29 o 
  -4   5   6      498.00      458.29     18.37 o 
  -3   5   6      132.91      134.10      9.50 o 
  -2   5   6      478.52      446.53     15.59 o 
  -1   5   6      456.81      438.04     15.46 o 
   0   5   6       34.44       39.36      6.73 o 
   1   5   6     1517.99     1537.62     37.32 o 
   2   5   6      107.44      122.39      5.29 o 
   3   5   6      515.34      504.18     13.51 o 
   4   5   6      108.86      113.48     10.46 o 
   5   5   6       51.97       50.87     10.39 o 
 -10   6   6        7.72       10.18     10.27 o 
  -9   6   6      130.50      151.61     12.87 o 
  -8   6   6      103.53      116.57     10.94 o 
  -7   6   6      363.54      362.16     10.67 o 
  -6   6   6       21.89       15.43      7.49 o 
  -5   6   6      156.05      144.18      6.76 o 
  -4   6   6       24.76       23.97      4.03 o 
  -3   6   6       65.29       63.59      7.42 o 
  -1   6   6      130.74      150.14     10.70 o 
   0   6   6      152.67      146.72     11.83 o 
   1   6   6      535.50      534.14     19.22 o 
   2   6   6        4.17        8.07      5.11 o 
   3   6   6       30.11       23.88      6.26 o 
   4   6   6       10.23       17.60      8.41 o 
 -10   7   6       13.87        7.36     10.10 o 
  -9   7   6        2.23       -3.92      8.09 o 
  -8   7   6       14.87        0.18      8.24 o 
  -7   7   6      299.60      303.91     10.13 o 
  -6   7   6       89.70       87.66      6.47 o 
  -5   7   6      606.65      609.94     13.61 o 
  -4   7   6      142.02      134.91      6.74 o 
  -3   7   6      265.30      249.24      8.47 o 
  -2   7   6      464.04      452.61     17.27 o 
  -1   7   6      319.25      307.14     14.62 o 
   0   7   6      691.17      696.73     22.80 o 
   1   7   6       84.77       69.84      9.97 o 
   2   7   6      498.11      530.03     14.24 o 
   3   7   6        5.69        0.03      5.89 o 
  -9   8   6        0.28        0.25      7.94 o 
  -8   8   6       18.86       34.77      9.49 o 
  -7   8   6       43.14       50.32      6.34 o 
  -6   8   6        8.03        6.70      6.52 o 
  -5   8   6        1.90       -0.79      4.84 o 
  -4   8   6       78.54       57.34      9.24 o 
  -3   8   6        8.31       18.90      8.10 o 
  -2   8   6        4.89        1.61      7.10 o 
  -1   8   6       22.53       12.91      8.41 o 
   0   8   6        6.21        0.06      8.09 o 
   1   8   6       27.65        4.05      9.00 o 
   2   8   6       73.26       87.88     11.81 o 
  -8   9   6      132.49      161.28     13.43 o 
  -7   9   6       25.88       18.95      5.98 o 
  -6   9   6      133.81      156.51     12.84 o 
  -5   9   6        1.07      -10.34      7.22 o 
  -4   9   6       60.35       77.26     10.37 o 
  -3   9   6        5.56       16.90      8.36 o 
  -2   9   6       42.34       52.61      9.49 o 
  -1   9   6      104.85      142.24     13.40 o 
   0   9   6       29.69       47.63     10.89 o 
   1   9   6       63.83       60.29     12.34 o 
  -7  10   6       90.76       88.52     12.20 o 
  -6  10   6        4.15       -4.82      8.63 o 
  -5  10   6       12.62       13.31      8.42 o 
  -4  10   6      149.79      168.77     13.64 o 
  -3  10   6       10.85        4.17      8.75 o 
  -2  10   6      174.87      184.07     14.33 o 
  -1  10   6        7.54       24.14     10.68 o 
   0 -11   7      198.41      206.23     16.47 o 
   1 -11   7       40.93       67.77     11.99 o 
   2 -11   7      116.70      105.93     13.52 o 
  -3 -10   7      194.70      227.72     15.80 o 
  -2 -10   7        6.56        7.02      9.55 o 
  -1 -10   7      204.63      257.95     16.65 o 
   0 -10   7        2.66       10.79      9.25 o 
   1 -10   7       68.96       65.63     10.91 o 
   2 -10   7        7.15       27.09      9.61 o 
   3 -10   7        6.72        4.44      9.14 o 
   4 -10   7        1.95       -6.93      9.25 o 
  -5  -9   7       84.01       82.14     15.05 o 
  -4  -9   7      208.91      208.12      9.66 o 
  -3  -9   7      272.96      271.65     10.43 o 
  -2  -9   7      168.11      164.18     13.27 o 
  -1  -9   7      859.23      826.19     26.40 o 
   0  -9   7        8.33        5.66      7.97 o 
   1  -9   7      527.02      545.67     20.55 o 
   2  -9   7       44.07       52.04     10.10 o 
   3  -9   7       76.91       73.26     10.56 o 
   4  -9   7        2.86        0.90      8.03 o 
   5  -9   7       27.57       45.03     10.36 o 
  -6  -8   7       44.60       52.10     11.14 o 
  -5  -8   7       61.33       88.31      7.56 o 
  -4  -8   7      239.32      244.74      9.67 o 
  -3  -8   7        5.56        0.71      4.82 o 
  -2  -8   7        5.23       11.73      5.96 o 
  -1  -8   7        1.20        4.79      7.06 o 
   0  -8   7       15.22       20.32      7.28 o 
   1  -8   7      167.92      152.60     11.49 o 
   2  -8   7       17.09       17.84      7.57 o 
   3  -8   7      296.76      317.53     14.82 o 
   4  -8   7        0.36        3.93      5.33 o 
   5  -8   7       91.42      121.83     18.94 o 
   6  -8   7      127.26      144.27     13.28 o 
  -7  -7   7      120.23      106.08     12.59 o 
  -6  -7   7        2.27        9.03      7.97 o 
  -5  -7   7      454.84      479.38     12.80 o 
  -4  -7   7       33.12       29.61      5.61 o 
  -3  -7   7      752.93      749.10     15.44 o 
  -2  -7   7      648.96      652.61     13.78 o 
  -1  -7   7        6.91        3.12      6.36 o 
   0  -7   7      315.30      295.27     13.58 o 
   1  -7   7      372.72      377.64     15.30 o 
   2  -7   7      178.54      178.73      7.97 o 
   3  -7   7      193.18      184.66      8.15 o 
   4  -7   7      114.59      119.10      7.44 o 
   5  -7   7       13.26        9.04      5.62 o 
   6  -7   7      123.90      105.14     11.65 o 
   7  -7   7        3.00       -1.40      9.61 o 
  -8  -6   7        2.90       -5.05      9.01 o 
  -7  -6   7       12.41       15.43      8.58 o 
  -6  -6   7       36.08       22.45      7.77 o 
  -5  -6   7      110.50      101.47      6.69 o 
  -4  -6   7       77.45       73.23      5.81 o 
  -3  -6   7      906.02      846.70     16.07 o 
  -2  -6   7      793.33      779.85     14.79 o 
  -1  -6   7      917.59      908.70     16.10 o 
   0  -6   7     1983.97     1999.58     31.05 o 
   1  -6   7      103.34      106.46     12.98 o 
   2  -6   7      251.42      261.29      8.19 o 
   3  -6   7      152.53      140.37      6.95 o 
   4  -6   7      429.22      432.59     11.64 o 
   5  -6   7        0.44       -7.06      7.26 o 
   6  -6   7      112.47      107.20     11.65 o 
   7  -6   7        8.69       15.72     10.40 o 
  -8  -5   7       82.75       91.11     12.04 o 
  -7  -5   7       81.47       82.18      9.89 o 
  -6  -5   7      698.53      684.61     21.17 o 
  -5  -5   7      170.04      135.32      6.64 o 
  -4  -5   7      679.83      652.01     13.34 o 
  -3  -5   7       53.68       52.45      4.40 o 
  -2  -5   7      141.11      135.28      5.71 o 
  -1  -5   7       48.83       53.47      4.05 o 
   0  -5   7       41.66       41.05      4.00 o 
   1  -5   7      217.82      202.58      6.67 o 
   2  -5   7      163.40      162.14      9.55 o 
   3  -5   7       20.35       23.24      4.27 o 
   4  -5   7      136.48      139.41      7.21 o 
   5  -5   7        0.97        7.27      7.40 o 
   6  -5   7      292.26      270.89     15.25 o 
   7  -5   7       18.34       31.74     11.07 o 
  -9  -4   7       57.97       46.30     12.12 o 
  -8  -4   7      222.39      219.74     16.29 o 
  -7  -4   7       11.34        0.31      7.53 o 
  -6  -4   7      261.23      275.30      9.25 o 
  -5  -4   7        0.94        6.68      3.04 o 
  -4  -4   7     1010.52     1042.60     18.16 o 
  -3  -4   7        3.68        1.18      4.87 o 
  -2  -4   7     1989.19     2011.87     31.72 o 
  -1  -4   7       11.66        9.41      2.03 o 
   0  -4   7     1460.62     1462.59     23.38 o 
   1  -4   7     1110.96     1098.54     18.65 o 
   2  -4   7       43.76       48.83      4.48 o 
   3  -4   7      825.03      780.82     17.43 o 
   4  -4   7        3.54        7.91      4.09 o 
   5  -4   7       19.73       19.01      7.58 o 
   6  -4   7        1.86      -10.75      7.16 o 
   7  -4   7        0.24       -2.00      9.24 o 
  -9  -3   7        1.34       14.86      9.23 o 
  -8  -3   7      388.40      405.30     17.52 o 
  -7  -3   7      110.73      102.50      6.62 o 
  -6  -3   7      538.89      542.53      9.66 o 
  -5  -3   7      681.91      724.07     12.03 o 
  -4  -3   7      242.08      238.49     10.59 o 
  -3  -3   7      134.22      168.88      5.66 o 
  -2  -3   7     5524.34     5901.86     83.61 o 
  -1  -3   7       62.72       55.61      5.35 o 
   0  -3   7      445.69      434.18      9.42 o 
   1  -3   7        2.63        2.18      2.77 o 
   2  -3   7       56.88       61.98      4.53 o 
   3  -3   7       24.25       13.38      3.68 o 
   4  -3   7      216.28      220.36      6.33 o 
   5  -3   7      261.16      270.63     14.15 o 
   6  -3   7       61.45       66.53     10.34 o 
   7  -3   7      110.85      101.59     12.46 o 
 -10  -2   7       56.89       56.77     11.26 o 
  -9  -2   7        3.97       -4.38      5.85 o 
  -8  -2   7      134.04      142.96      7.88 o 
  -7  -2   7       20.14       16.24      6.58 o 
  -6  -2   7      262.99      285.99      8.02 o 
  -5  -2   7      354.03      338.17     10.15 o 
  -4  -2   7       50.78       44.65      5.17 o 
  -3  -2   7     1236.41     1185.66     27.47 o 
  -2  -2   7       10.09        3.93      3.48 o 
  -1  -2   7      370.68      326.68      7.75 o 
   0  -2   7      426.11      444.37     12.68 o 
   1  -2   7        1.29        3.45      2.63 o 
   2  -2   7      128.64      137.23      7.68 o 
   3  -2   7      175.98      187.59      6.87 o 
   4  -2   7        3.24        1.79      4.05 o 
   5  -2   7      238.86      239.59     13.56 o 
   6  -2   7       47.42       51.55     10.49 o 
   7  -2   7        1.23        0.49      9.24 o 
 -10  -1   7        0.38       -1.32      7.40 o 
  -9  -1   7       36.52       25.96      8.74 o 
  -8  -1   7      154.98      164.65     10.98 o 
  -7  -1   7        0.00       -7.36      4.91 o 
  -6  -1   7        8.44       11.44      3.25 o 
  -5  -1   7      537.48      553.26     12.05 o 
  -4  -1   7      371.30      390.86     11.97 o 
  -3  -1   7     3318.09     3262.67     66.30 o 
  -2  -1   7     3067.82     3053.23     62.48 o 
  -1  -1   7     2436.48     2440.40     36.08 o 
   0  -1   7       62.73       55.79      4.50 o 
   1  -1   7     1477.90     1412.87     22.72 o 
   2  -1   7      106.38      105.18      5.81 o 
   3  -1   7      336.99      339.87     12.14 o 
   4  -1   7      194.02      181.17      7.38 o 
   5  -1   7       62.26       90.63      9.73 o 
   6  -1   7       49.94       45.65      9.42 o 
   7  -1   7        2.53        8.14      9.72 o 
 -10   0   7        0.22        1.93      9.03 o 
  -9   0   7       22.42       11.88      8.32 o 
  -8   0   7       16.39       20.85      7.46 o 
  -7   0   7      477.11      454.99     15.85 o 
  -6   0   7        5.55        1.49      3.09 o 
  -5   0   7      296.96      288.81      7.64 o 
  -4   0   7      408.03      423.78     12.87 o 
  -3   0   7        0.80       -2.41      3.43 o 
  -1   0   7     1139.72     1117.38     18.60 o 
   0   0   7      594.01      627.80     12.14 o 
   1   0   7     1604.62     1604.01     25.40 o 
   2   0   7      143.38      140.47      4.37 o 
   3   0   7      414.75      408.12     10.12 o 
   4   0   7      309.42      310.56     13.57 o 
   5   0   7      268.69      254.22     14.12 o 
   6   0   7      151.77      159.30     13.20 o 
   7   0   7        1.79       -4.05      9.25 o 
 -10   1   7        0.42       -5.31      8.77 o 
  -9   1   7      321.83      337.59     16.59 o 
  -8   1   7       27.49       10.31      7.22 o 
  -7   1   7      551.18      520.24     17.51 o 
  -6   1   7      474.11      416.14      9.94 o 
  -5   1   7     1266.87     1226.43     24.88 o 
  -4   1   7      831.96      797.04     20.34 o 
  -3   1   7        2.62        5.28      3.97 o 
  -2   1   7       10.05       14.31      4.30 o 
  -1   1   7       29.29       25.68      4.83 o 
   0   1   7      781.88      751.97     13.99 o 
   1   1   7      105.59       94.26      5.20 o 
   2   1   7      392.06      427.42      7.71 o 
   3   1   7       40.40       44.50      3.66 o 
   4   1   7       13.36       15.41      6.53 o 
   5   1   7        2.09        2.71      7.00 o 
   6   1   7       23.62       14.62      8.46 o 
   7   1   7        7.09       -0.01      9.16 o 
 -10   2   7      100.43      100.04     12.41 o 
  -9   2   7        0.20       -6.07      7.61 o 
  -8   2   7      212.87      220.11     14.79 o 
  -7   2   7        2.09       -1.80      3.59 o 
  -6   2   7       34.64       31.69      7.21 o 
  -5   2   7      930.59      914.38     16.61 o 
  -4   2   7       13.62       19.67      4.76 o 
  -3   2   7     4423.97     4255.70     86.54 o 
  -2   2   7     5056.28     5083.74    102.41 o 
  -1   2   7       59.68       77.04      7.07 o 
   0   2   7     3873.04     3887.18     56.22 o 
   1   2   7        0.69        2.43      3.39 o 
   2   2   7      413.64      392.85      7.60 o 
   3   2   7       47.16       52.41      5.95 o 
   4   2   7       71.93       84.68      8.95 o 
   5   2   7      157.92      142.73     11.11 o 
   6   2   7       15.26        7.26      8.15 o 
 -10   3   7        0.93        8.24      9.12 o 
  -9   3   7        0.22       -0.52      7.64 o 
  -8   3   7      134.39      147.37     11.46 o 
  -7   3   7        0.23       -5.36      3.62 o 
  -6   3   7      360.30      341.02     12.21 o 
  -5   3   7        8.64        4.03      3.44 o 
  -4   3   7      267.18      270.78     10.80 o 
  -3   3   7      108.14       89.37      7.21 o 
  -2   3   7      306.80      315.08     12.22 o 
  -1   3   7     1175.03     1126.13     28.00 o 
   0   3   7      170.86      161.72      6.49 o 
   1   3   7      376.32      356.71     14.76 o 
   2   3   7       79.02       70.06      4.18 o 
   3   3   7        5.95       10.10      4.72 o 
   4   3   7      136.63      131.45      7.40 o 
   5   3   7       68.00       69.98      9.64 o 
 -10   4   7        0.92        0.66      9.58 o 
  -9   4   7       23.09       17.86      8.21 o 
  -8   4   7       95.61      122.78     10.77 o 
  -7   4   7      141.23      128.44      6.65 o 
  -6   4   7      720.11      684.02     14.14 o 
  -5   4   7       12.32       12.01      3.92 o 
  -4   4   7      780.36      750.34     20.63 o 
  -3   4   7       77.67       70.42      7.02 o 
  -2   4   7      277.01      257.87     11.47 o 
  -1   4   7     1006.51      951.82     25.45 o 
   0   4   7      192.27      187.70     10.87 o 
   1   4   7      719.98      710.18     25.92 o 
   2   4   7       85.38       86.93      4.78 o 
   3   4   7       33.84       40.94      4.59 o 
   4   4   7       42.90       39.07      5.88 o 
   5   4   7       17.32       20.33      8.87 o 
 -10   5   7        0.96        6.49      9.16 o 
  -9   5   7       47.15       61.34      9.55 o 
  -8   5   7       13.46        2.79      7.74 o 
  -7   5   7       19.64       24.04      4.78 o 
  -6   5   7        4.01        1.84      4.17 o 
  -5   5   7       62.57       53.69      4.94 o 
  -4   5   7      246.72      251.18     11.66 o 
  -3   5   7       17.22       14.96      5.80 o 
  -2   5   7      599.35      566.81     18.43 o 
  -1   5   7      345.46      356.46     14.66 o 
   0   5   7      823.06      829.78     24.43 o 
   1   5   7      116.84      140.69     11.62 o 
   2   5   7       68.37       64.78      4.87 o 
   3   5   7      253.65      266.73     11.65 o 
   4   5   7        8.39        8.13      8.24 o 
   5   5   7      124.66      122.47     12.39 o 
 -10   6   7       31.16       18.35     10.57 o 
  -9   6   7        1.38       -7.44      8.00 o 
  -8   6   7      411.00      347.28     16.17 o 
  -7   6   7        7.35       11.24      5.69 o 
  -6   6   7       92.18       91.96     13.72 o 
  -5   6   7      662.39      653.16     14.32 o 
  -4   6   7        0.80        2.00      4.19 o 
  -3   6   7      388.07      351.98     14.66 o 
  -2   6   7       10.95       14.42      6.45 o 
  -1   6   7       66.20       61.49      8.52 o 
   0   6   7       32.39       36.76      7.95 o 
   1   6   7       35.76       37.26      8.82 o 
   2   6   7      128.50      120.53     11.56 o 
   3   6   7        0.41       -0.83      6.09 o 
   4   6   7       92.32      115.74     12.06 o 
  -9   7   7        2.95        5.05      8.90 o 
  -8   7   7       53.64       33.55      8.86 o 
  -7   7   7       15.27       13.38      5.16 o 
  -6   7   7       24.51       21.59      5.03 o 
  -5   7   7        9.13       14.50      5.58 o 
  -4   7   7       94.29       94.15      6.60 o 
  -3   7   7      360.83      351.94     15.34 o 
  -2   7   7        4.49       -8.59      6.43 o 
  -1   7   7      482.81      462.49     18.45 o 
   0   7   7       10.83        2.93      7.76 o 
   1   7   7       41.73       38.01      9.40 o 
   2   7   7       72.92       85.02     12.77 o 
   3   7   7       37.32       33.59      9.96 o 
  -9   8   7       42.70       57.98     10.95 o 
  -8   8   7        4.52       -5.15      7.62 o 
  -7   8   7       19.43       10.39      5.67 o 
  -6   8   7       66.84       67.15      6.64 o 
  -5   8   7        2.23       -0.64      5.41 o 
  -4   8   7       40.34       34.45      9.23 o 
  -3   8   7       19.93        7.59      7.53 o 
  -2   8   7       26.96       27.45      8.31 o 
  -1   8   7       38.03       54.05     10.19 o 
   0   8   7        0.11      -11.39      7.59 o 
   1   8   7        2.00       15.21     10.59 o 
   2   8   7        3.18      -11.32      9.38 o 
  -8   9   7       20.56       26.54      9.79 o 
  -7   9   7       67.12       72.80      7.49 o 
  -6   9   7       65.70       67.10     10.48 o 
  -5   9   7       88.36      108.55     11.89 o 
  -4   9   7      148.42      161.27     13.02 o 
  -3   9   7       12.42        8.40      8.45 o 
  -2   9   7       55.16       58.03     10.46 o 
  -1   9   7        5.22       13.63      9.62 o 
   0   9   7       40.96       40.79     11.40 o 
  -6  10   7        0.50       14.03      9.35 o 
  -5  10   7        1.59        2.00     10.02 o 
  -4  10   7       21.68       32.86      9.93 o 
  -3  10   7        2.95      -13.34      8.89 o 
  -2  10   7       78.97       73.78     12.60 o 
  -3 -10   8       85.44       97.54     12.78 o 
  -2 -10   8      150.74      171.99     14.61 o 
  -1 -10   8      194.11      196.99     15.82 o 
   0 -10   8       19.87       11.85      9.32 o 
   1 -10   8       40.35       34.04     10.19 o 
   2 -10   8       61.04       58.23     11.05 o 
   3 -10   8       45.14       55.22     11.77 o 
  -4  -9   8       97.24       93.04     11.98 o 
  -3  -9   8       69.59       70.93     10.95 o 
  -2  -9   8      306.46      301.42     16.09 o 
  -1  -9   8      213.99      224.97     14.22 o 
   0  -9   8      353.11      335.87     17.53 o 
   1  -9   8      316.79      342.45     17.38 o 
   2  -9   8       97.82      103.32     11.42 o 
   3  -9   8      256.19      255.37     15.02 o 
   4  -9   8       10.79       12.16      8.35 o 
  -6  -8   8       12.93       28.82     10.45 o 
  -5  -8   8      109.64      135.83      9.98 o 
  -4  -8   8        1.96        3.58      5.26 o 
  -3  -8   8      354.33      335.93     16.62 o 
  -2  -8   8       58.75       62.58      9.57 o 
  -1  -8   8      145.09      139.95     11.69 o 
   0  -8   8       26.73       27.31      8.05 o 
   1  -8   8       32.05       51.59      8.99 o 
   2  -8   8      105.16      105.25     10.76 o 
   3  -8   8      210.83      203.66      9.21 o 
   4  -8   8        1.38       -4.11      5.43 o 
   5  -8   8      147.83      156.29     13.52 o 
  -7  -7   8       49.97       56.31     10.71 o 
  -6  -7   8        5.09       10.53      8.01 o 
  -5  -7   8       58.16       68.93      7.02 o 
  -4  -7   8        2.11        3.77      4.77 o 
  -3  -7   8      220.27      220.38      8.39 o 
  -2  -7   8      105.71      120.28     10.22 o 
  -1  -7   8      152.44      127.67     10.48 o 
   0  -7   8      451.93      438.40     17.05 o 
   1  -7   8        1.95       -3.95      6.30 o 
   2  -7   8       10.83        6.41      6.76 o 
   3  -7   8       83.00       85.74      6.83 o 
   4  -7   8      282.17      262.98     11.77 o 
   5  -7   8        2.09       10.73      9.09 o 
   6  -7   8        3.07        4.35      9.12 o 
  -7  -6   8       16.95       22.67      9.67 o 
  -6  -6   8      220.26      221.66     13.70 o 
  -5  -6   8      162.96      140.55      7.70 o 
  -4  -6   8        4.45       -1.43      6.88 o 
  -3  -6   8      635.03      607.26     12.97 o 
  -2  -6   8       98.16       90.60      9.01 o 
  -1  -6   8     1174.33     1154.81     30.15 o 
   0  -6   8      233.04      231.35     10.91 o 
   1  -6   8      523.97      513.66     11.89 o 
   2  -6   8      806.34      790.32     15.91 o 
   3  -6   8      198.57      213.54      8.80 o 
   4  -6   8       88.10      102.62      7.96 o 
   5  -6   8      217.87      200.76     13.59 o 
   6  -6   8       55.11       68.06     11.08 o 
  -8  -5   8        1.62       -3.49      9.48 o 
  -7  -5   8       89.15      122.52     11.14 o 
  -6  -5   8       66.78       68.50      6.24 o 
  -5  -5   8      518.53      558.34     12.77 o 
  -4  -5   8      864.11      842.62     16.00 o 
  -3  -5   8      102.28      102.58      7.01 o 
  -2  -5   8      790.33      725.78     13.53 o 
  -1  -5   8       24.73       22.47      3.86 o 
   0  -5   8       41.25       34.35      4.83 o 
   1  -5   8      331.51      320.27     10.86 o 
   2  -5   8       20.82       20.06      6.42 o 
   3  -5   8      183.55      183.73      7.66 o 
   4  -5   8      190.91      187.54      8.30 o 
   5  -5   8        5.04       -5.08      7.26 o 
   6  -5   8      137.75      162.02     13.70 o 
   7  -5   8        7.04        8.29     11.45 o 
  -9  -4   8       18.12       25.99     11.53 o 
  -8  -4   8        8.50        4.70      9.49 o 
  -7  -4   8      314.57      321.17     14.79 o 
  -6  -4   8       17.92        8.40     10.20 o 
  -5  -4   8      222.98      231.35      6.45 o 
  -4  -4   8      854.37      832.64     18.33 o 
  -3  -4   8      577.56      592.63     11.92 o 
  -2  -4   8     2105.16     2113.48     31.51 o 
  -1  -4   8      203.65      211.15      8.46 o 
   0  -4   8      294.26      267.33     12.94 o 
   1  -4   8       27.13       27.95      3.83 o 
   2  -4   8      904.78      909.67     17.08 o 
   3  -4   8        2.88        8.94      4.34 o 
   4  -4   8      184.18      174.71      7.95 o 
   5  -4   8      167.82      161.20     13.11 o 
   6  -4   8        6.64       24.05     10.20 o 
   7  -4   8       27.66       22.73     10.49 o 
  -9  -3   8       13.38        1.66      8.61 o 
  -8  -3   8      265.61      257.44     14.29 o 
  -7  -3   8      306.19      282.57      9.32 o 
  -6  -3   8      359.84      369.57      8.04 o 
  -5  -3   8      183.77      172.50      5.46 o 
  -4  -3   8        0.25       -3.08      3.07 o 
  -3  -3   8      380.37      360.51      8.39 o 
  -2  -3   8        4.03        8.81      4.13 o 
  -1  -3   8      695.02      716.23     29.69 o 
   0  -3   8     1496.01     1552.27     24.86 o 
   1  -3   8       27.32       34.91      6.72 o 
   2  -3   8     1234.34     1211.45     31.50 o 
   3  -3   8      270.53      266.62      8.63 o 
   4  -3   8      251.75      248.21      8.70 o 
   5  -3   8      393.40      427.28     18.43 o 
   6  -3   8        9.58       13.18      9.49 o 
   7  -3   8       43.39       41.06     11.28 o 
 -10  -2   8        0.48       -7.74      9.66 o 
  -9  -2   8        1.46       -0.04      8.29 o 
  -8  -2   8      258.54      268.85     10.06 o 
  -7  -2   8       23.16       31.02      7.04 o 
  -6  -2   8      860.90      906.21     21.63 o 
  -5  -2   8       17.54       12.35      4.74 o 
  -4  -2   8     1535.40     1389.54     32.27 o 
  -3  -2   8       41.84       40.05      5.59 o 
  -2  -2   8      255.79      242.69     10.21 o 
  -1  -2   8      134.30      132.63      5.79 o 
   0  -2   8       43.94       43.68      3.96 o 
   1  -2   8      569.81      576.89     11.90 o 
   2  -2   8        5.05        3.71      3.50 o 
   3  -2   8      255.59      250.10      8.30 o 
   4  -2   8      450.06      443.69     17.09 o 
   5  -2   8       39.57       41.66      9.01 o 
   6  -2   8      379.58      326.77     16.70 o 
   7  -2   8       65.85       60.87     11.64 o 
 -10  -1   8        7.01       -1.08      9.27 o 
  -9  -1   8        6.71       16.37      8.71 o 
  -8  -1   8        8.38        9.33      7.63 o 
  -7  -1   8      272.33      290.25     13.62 o 
  -6  -1   8      186.94      199.35      7.34 o 
  -5  -1   8        1.99       27.26      5.23 o 
  -4  -1   8     1087.23     1086.27     18.55 o 
  -3  -1   8      710.55      707.01     18.87 o 
  -2  -1   8     1031.65     1007.59     17.48 o 
  -1  -1   8     2218.01     2243.74     34.07 o 
   0  -1   8      864.35      887.99     16.10 o 
   1  -1   8     1344.86     1310.77     21.89 o 
   2  -1   8      225.17      222.08      7.54 o 
   3  -1   8      195.49      191.82      7.48 o 
   4  -1   8        0.79       13.59      7.37 o 
   5  -1   8       20.60       39.07      8.89 o 
   6  -1   8       59.49       62.25     10.90 o 
   7  -1   8       25.39       46.27     11.57 o 
 -10   0   8       23.69       41.29     10.57 o 
  -9   0   8       53.10       53.30      9.29 o 
  -8   0   8        0.20       -7.28      6.78 o 
  -7   0   8       67.27       72.18      5.30 o 
  -6   0   8        2.42        0.45      7.15 o 
  -5   0   8       83.88       92.63      7.33 o 
  -4   0   8      235.46      231.41     10.29 o 
  -3   0   8       15.61       18.77      4.91 o 
  -2   0   8      371.57      381.20     13.07 o 
  -1   0   8       54.57       64.49      9.56 o 
   0   0   8      144.45      109.62      7.44 o 
   1   0   8       80.49       84.96      5.28 o 
   2   0   8      115.78      103.26      8.65 o 
   3   0   8      304.79      275.20     12.52 o 
   4   0   8        0.47       -9.23      6.15 o 
   5   0   8      197.72      187.32     12.92 o 
   6   0   8       22.98        5.79      9.11 o 
 -10   1   8       93.85       91.76     11.59 o 
  -9   1   8      158.24      167.61     13.25 o 
  -8   1   8       53.05       63.35      9.24 o 
  -7   1   8     1106.57     1090.50     19.78 o 
  -6   1   8       40.51       46.32      8.47 o 
  -5   1   8     1869.99     1810.35     40.53 o 
  -4   1   8       36.45       35.48      5.66 o 
  -3   1   8     3226.76     3132.15     65.70 o 
  -2   1   8      325.96      360.58     12.92 o 
  -1   1   8      398.33      393.19     13.89 o 
   0   1   8       95.80       85.28      5.17 o 
   1   1   8       14.73       16.32      3.73 o 
   2   1   8      173.33      170.10      7.36 o 
   3   1   8       13.73       15.22      4.61 o 
   4   1   8      190.66      196.30     12.56 o 
   5   1   8       64.17       56.21      9.39 o 
   6   1   8       37.81       29.85      9.45 o 
 -10   2   8       21.35       28.11      9.94 o 
  -9   2   8      135.23      129.42     12.08 o 
  -8   2   8       28.91       44.03      7.99 o 
  -7   2   8        6.93        1.66      4.00 o 
  -6   2   8        4.16        2.69      3.79 o 
  -5   2   8      179.47      209.33     10.12 o 
  -4   2   8        7.36        9.59      5.08 o 
  -3   2   8       30.09       27.18      5.82 o 
  -2   2   8      191.88      199.01     10.34 o 
  -1   2   8      176.38      162.79      9.86 o 
   0   2   8      305.63      334.44      9.12 o 
   1   2   8      861.55      855.22     16.46 o 
   2   2   8      165.72      176.64      7.46 o 
   3   2   8      263.50      245.07     19.68 o 
   4   2   8      135.71      149.02     11.73 o 
   5   2   8        2.35       -0.17      7.81 o 
   6   2   8       14.14       11.28      9.06 o 
 -10   3   8        7.08        8.83      9.24 o 
  -9   3   8       28.21       43.76      9.26 o 
  -8   3   8        3.32        3.13      6.98 o 
  -7   3   8      257.00      243.74      8.48 o 
  -6   3   8      193.88      187.94      7.56 o 
  -5   3   8        9.89       15.64      5.91 o 
  -4   3   8     1079.25      990.68     25.88 o 
  -3   3   8       65.94       79.31      7.61 o 
  -2   3   8       75.20       64.22      7.24 o 
  -1   3   8        3.60       -0.77      5.26 o 
   0   3   8       41.52       39.54      7.38 o 
   1   3   8      146.57      133.73      6.99 o 
   2   3   8        9.41       12.41      3.67 o 
   3   3   8        9.41        9.78      4.74 o 
   4   3   8       35.54       25.76      8.57 o 
   5   3   8       13.51        5.28      8.23 o 
 -10   4   8        0.14      -13.59      9.06 o 
  -9   4   8        1.69      -12.37      8.28 o 
  -8   4   8       71.18       83.37      9.80 o 
  -7   4   8        8.46        9.15      9.97 o 
  -6   4   8      146.81      157.23      7.32 o 
  -5   4   8      234.24      216.00     10.80 o 
  -4   4   8      374.83      360.55     13.91 o 
  -3   4   8        7.23        2.08      5.21 o 
  -2   4   8      201.90      208.02     11.37 o 
  -1   4   8        0.39       -8.27      5.52 o 
   0   4   8       54.19       69.89      8.39 o 
   1   4   8        4.39       -1.76      4.61 o 
   2   4   8      118.82      125.36      8.30 o 
   3   4   8       93.15      105.71      5.90 o 
 -10   5   8       17.90       40.65     10.59 o 
  -9   5   8        1.20      -10.77      7.18 o 
  -8   5   8        2.10        3.96      7.54 o 
  -7   5   8       47.27       64.57      7.78 o 
  -6   5   8      163.00      169.09      7.83 o 
  -5   5   8       92.17      100.09      6.38 o 
  -4   5   8       17.33       14.92      6.75 o 
  -3   5   8       38.24       31.75      7.18 o 
  -2   5   8       35.46       38.39      7.48 o 
  -1   5   8        2.34        3.44      6.83 o 
   0   5   8      174.58      149.13     11.55 o 
   1   5   8        0.01       -0.04      7.35 o 
   2   5   8      119.41      126.40      7.62 o 
   3   5   8        1.37       -6.42      5.50 o 
   4   5   8       45.45       47.58     10.01 o 
 -10   6   8      132.48      121.10     13.25 o 
  -9   6   8       40.20       35.18      9.47 o 
  -8   6   8      335.86      326.59     16.44 o 
  -7   6   8       54.30       48.25     10.11 o 
  -6   6   8      236.58      219.05      9.05 o 
  -5   6   8      181.74      178.70     14.13 o 
  -4   6   8      152.15      142.33     11.23 o 
  -3   6   8      489.33      522.19     18.80 o 
  -2   6   8       22.03       21.68      8.02 o 
  -1   6   8      138.18      142.86     11.42 o 
   0   6   8      184.67      169.93     12.87 o 
   1   6   8        4.40        3.30      8.59 o 
   2   6   8       98.62       84.93     12.16 o 
   3   6   8        8.68        6.57      7.66 o 
  -9   7   8       56.33       45.15     10.27 o 
  -8   7   8       46.88       61.49     10.09 o 
  -7   7   8      149.44      141.03      8.36 o 
  -6   7   8      160.03      160.01     11.84 o 
  -5   7   8       39.89       47.29      6.05 o 
  -4   7   8       94.58       92.78      6.81 o 
  -3   7   8      249.25      251.34     13.73 o 
  -2   7   8       94.09       81.26     10.41 o 
  -1   7   8      141.64      142.55     12.29 o 
   0   7   8      119.15      128.88     13.13 o 
   1   7   8      150.18      166.33     14.11 o 
   2   7   8       52.01       30.79     11.64 o 
  -8   8   8       24.17       21.89      9.80 o 
  -7   8   8       49.28       69.22      7.64 o 
  -6   8   8       16.30       15.47      7.38 o 
  -5   8   8       15.32       15.31      8.76 o 
  -4   8   8      148.41      147.90     12.35 o 
  -3   8   8        7.01        2.97      8.09 o 
  -2   8   8      102.83       86.92     11.45 o 
  -1   8   8        1.29        1.03      9.36 o 
   0   8   8       73.09       76.60     11.96 o 
   1   8   8        2.02        7.53     11.76 o 
  -7   9   8        8.58       19.88      6.97 o 
  -6   9   8        0.90       13.49      9.22 o 
  -5   9   8      179.21      196.52     14.13 o 
  -4   9   8       22.14       41.52     10.06 o 
  -3   9   8      140.80      128.95     13.20 o 
  -2   9   8       26.32       25.67     10.22 o 
  -1   9   8        5.05        9.57     10.75 o 
  -2 -10   9      261.65      271.93     17.96 o 
  -1 -10   9        8.49       20.51     10.86 o 
   0 -10   9      262.08      310.17     18.45 o 
   1 -10   9        7.25        1.93     10.16 o 
   2 -10   9      105.12      100.80     12.44 o 
  -4  -9   9       13.82       22.65     10.88 o 
  -3  -9   9       20.52       28.47      9.88 o 
  -2  -9   9       76.33       71.66     10.73 o 
  -1  -9   9       13.92       18.64      8.98 o 
   0  -9   9      403.61      435.16     19.49 o 
   1  -9   9        0.48        6.18      8.31 o 
   2  -9   9      240.62      258.48     16.18 o 
   3  -9   9       41.32       44.59      9.79 o 
   4  -9   9      161.47      188.35     13.95 o 
  -5  -8   9       69.26       52.02     11.33 o 
  -4  -8   9      127.17      134.40     12.10 o 
  -3  -8   9      141.65      173.36     13.13 o 
  -2  -8   9       14.43       20.38      8.40 o 
  -1  -8   9       88.30       92.74     10.93 o 
   0  -8   9       29.32       36.91      9.35 o 
   2  -8   9       12.74       21.82      8.41 o 
   3  -8   9       26.39       37.45      6.49 o 
   4  -8   9      110.30      123.35      9.47 o 
   5  -8   9      102.87      110.95     12.63 o 
  -6  -7   9      243.25      249.52     14.96 o 
  -5  -7   9        6.60        5.03      5.54 o 
  -4  -7   9      127.51      104.91     10.80 o 
  -3  -7   9       20.97       22.76      7.78 o 
  -2  -7   9      291.15      283.75     14.91 o 
  -1  -7   9      747.01      749.17     23.39 o 
   0  -7   9      110.74      120.83     10.22 o 
   1  -7   9      726.20      704.85     15.09 o 
   2  -7   9       49.28       42.31      5.78 o 
   3  -7   9        8.38        7.63      5.44 o 
   4  -7   9        3.56        5.42      6.01 o 
   5  -7   9        3.65        5.83      9.16 o 
  -7  -6   9      115.71      114.02     12.16 o 
  -6  -6   9        1.56        3.92      5.00 o 
  -5  -6   9      114.54      136.04      7.81 o 
  -4  -6   9       91.25       91.04      7.84 o 
  -3  -6   9      352.40      296.12     13.92 o 
  -2  -6   9       51.39       55.39      8.26 o 
  -1  -6   9      967.10      911.89     25.98 o 
   0  -6   9      304.37      333.24      9.67 o 
   1  -6   9      840.13      819.56     16.43 o 
   2  -6   9       22.87       29.22      5.45 o 
   3  -6   9      636.50      651.73     15.00 o 
   4  -6   9       63.69       61.82     13.15 o 
   5  -6   9      222.56      226.88     15.59 o 
   6  -6   9        0.41        1.48      9.50 o 
  -8  -5   9       31.79       33.17     10.15 o 
  -7  -5   9      137.62      170.76     13.33 o 
  -6  -5   9        3.75        0.16      5.04 o 
  -5  -5   9      248.24      250.60      8.91 o 
  -4  -5   9        7.77        4.81      5.98 o 
  -3  -5   9      723.25      738.59     21.96 o 
  -2  -5   9      137.07      148.36     10.43 o 
  -1  -5   9      350.24      330.42     21.21 o 
   0  -5   9      425.88      400.87     10.45 o 
   1  -5   9      648.72      650.19     13.90 o 
   2  -5   9      179.37      179.09      7.91 o 
   3  -5   9      168.32      179.83      8.07 o 
   4  -5   9        0.47       -0.56      5.10 o 
   5  -5   9      479.96      464.30     19.52 o 
   6  -5   9       40.07       35.44     10.93 o 
  -9  -4   9        7.51       10.98     10.10 o 
  -8  -4   9       37.62       53.21      9.82 o 
  -7  -4   9      132.85      133.00     11.73 o 
  -6  -4   9       23.36       21.26      5.53 o 
  -5  -4   9      495.18      504.07     11.87 o 
  -4  -4   9        0.04       -2.08      3.74 o 
  -3  -4   9      466.68      481.02     10.59 o 
  -2  -4   9       42.19       31.28      6.78 o 
  -1  -4   9     1191.74     1214.77     20.94 o 
   0  -4   9     1105.76     1040.50     22.25 o 
   1  -4   9      211.54      213.08     10.82 o 
   2  -4   9      542.44      508.33     12.24 o 
   3  -4   9       22.04       26.40      4.98 o 
   4  -4   9      321.90      346.83     12.64 o 
   5  -4   9       19.59       10.76      9.20 o 
   6  -4   9       13.12        4.60      9.74 o 
  -9  -3   9        2.77        5.11      9.36 o 
  -8  -3   9        2.30        6.68      7.85 o 
  -7  -3   9       75.34       94.81      6.77 o 
  -6  -3   9      184.41      173.67      6.37 o 
  -5  -3   9      124.11      120.08      6.37 o 
  -4  -3   9      288.17      300.63      8.32 o 
  -3  -3   9       19.94       26.61      3.50 o 
  -2  -3   9       61.55       64.75      6.87 o 
  -1  -3   9      147.57      152.53      6.49 o 
   0  -3   9        0.31        1.18      3.96 o 
   1  -3   9        6.75        7.83      4.66 o 
   2  -3   9      269.78      270.52      8.68 o 
   3  -3   9      190.41      185.67      8.06 o 
   4  -3   9       18.25       22.11      7.95 o 
   5  -3   9      206.74      219.26     14.80 o 
   6  -3   9       20.56       17.71     10.23 o 
  -9  -2   9      167.49      197.50     10.13 o 
  -8  -2   9      223.82      222.51     13.16 o 
  -7  -2   9       16.99        9.52      6.48 o 
  -6  -2   9     1428.73     1444.41     24.48 o 
  -5  -2   9        9.79       -0.25      5.13 o 
  -4  -2   9      129.25      120.93      8.68 o 
  -3  -2   9      135.02      123.85      8.38 o 
  -2  -2   9        6.37       21.85      5.46 o 
  -1  -2   9      148.12      136.65      6.07 o 
   0  -2   9       61.21       51.55      4.62 o 
   1  -2   9       90.56       85.38      5.56 o 
   2  -2   9      109.24      106.10      7.50 o 
   3  -2   9       25.35       35.37      5.33 o 
   4  -2   9      118.45       97.29     10.59 o 
   5  -2   9      138.27      128.26     12.18 o 
   6  -2   9        8.70       10.64     10.09 o 
 -10  -1   9       52.73       67.49     11.70 o 
  -9  -1   9       17.54       11.18      9.06 o 
  -8  -1   9        3.18       -4.79      6.70 o 
  -7  -1   9        4.14       -0.07      4.27 o 
  -6  -1   9      138.75      139.23      6.72 o 
  -5  -1   9       87.09       89.14      7.21 o 
  -4  -1   9      179.39      190.71      9.93 o 
  -3  -1   9       33.06       33.79      5.75 o 
  -2  -1   9      610.51      662.59     19.02 o 
  -1  -1   9       20.03       24.39      4.07 o 
   0  -1   9     1184.45     1155.06     20.18 o 
   1  -1   9      798.04      768.12     18.28 o 
   2  -1   9      882.42      862.89     16.90 o 
   3  -1   9      272.04      269.39      9.25 o 
   4  -1   9       35.32       32.75      8.69 o 
   5  -1   9       20.70       23.39      9.48 o 
   6  -1   9       31.81       16.80     10.24 o 
 -10   0   9       46.14       59.20     11.04 o 
  -9   0   9       16.44       12.13      8.57 o 
  -8   0   9       22.29       28.54      8.62 o 
  -7   0   9      239.42      217.62      8.29 o 
  -6   0   9      115.41      119.37      6.31 o 
  -5   0   9      117.54      108.08      8.67 o 
  -4   0   9        0.03        6.65      5.26 o 
  -3   0   9      225.50      226.73     10.83 o 
  -2   0   9      214.97      252.38     11.68 o 
  -1   0   9       12.45        3.92      3.66 o 
   0   0   9       54.11       52.08      8.59 o 
   1   0   9      113.80      108.15      7.34 o 
   2   0   9      311.02      301.49      9.48 o 
   3   0   9       72.69       79.85      6.36 o 
   4   0   9      110.48      111.02     10.55 o 
   5   0   9       92.03       94.21     11.41 o 
   6   0   9        2.29        5.94     10.29 o 
 -10   1   9        1.70       -6.13      9.60 o 
  -9   1   9        0.12       17.11      9.16 o 
  -8   1   9      355.76      364.37     16.30 o 
  -7   1   9      415.51      377.68     10.85 o 
  -6   1   9     1133.02     1144.65     20.88 o 
  -5   1   9      685.02      717.61     20.87 o 
  -4   1   9      225.01      232.37     10.93 o 
  -3   1   9      374.22      370.81     14.40 o 
  -2   1   9       30.66       36.39      6.47 o 
  -1   1   9     1079.81     1085.88     28.14 o 
   0   1   9        3.85        4.70      3.81 o 
   1   1   9      156.69      154.07      7.60 o 
   2   1   9       47.06       48.73      5.58 o 
   3   1   9       46.38       53.92      6.11 o 
   4   1   9       45.41       53.04      9.26 o 
   5   1   9        0.45       -5.98      8.20 o 
 -10   2   9       26.31       14.94      9.98 o 
  -9   2   9      175.11      168.85     13.38 o 
  -8   2   9       23.95       24.37      8.48 o 
  -7   2   9      268.83      247.98      8.94 o 
  -6   2   9        2.77        7.24      4.41 o 
  -5   2   9      204.90      187.51     11.15 o 
  -4   2   9       87.48       77.56      7.99 o 
  -3   2   9       23.65       35.59      6.80 o 
  -2   2   9      397.50      375.65     14.77 o 
  -1   2   9      404.04      445.93     16.84 o 
   0   2   9      204.69      186.47      7.59 o 
   1   2   9      827.43      800.76     27.04 o 
   2   2   9       31.19       40.34      5.44 o 
   3   2   9      241.46      229.35      9.57 o 
   4   2   9        1.59        4.62      7.63 o 
   5   2   9      109.29      121.30     12.80 o 
 -10   3   9       18.08        0.96      9.28 o 
  -9   3   9       85.80      101.32     11.91 o 
  -8   3   9       12.06       -2.41      7.56 o 
  -7   3   9       63.10       60.13      5.94 o 
  -6   3   9       21.28       16.38      4.43 o 
  -5   3   9       19.35       30.02      6.71 o 
  -4   3   9       62.59       65.52      8.26 o 
  -3   3   9       24.64       19.23      6.06 o 
  -2   3   9      188.92      191.19     12.07 o 
   0   3   9       16.88       19.72      6.39 o 
   1   3   9        5.17        0.97      4.53 o 
   2   3   9       83.10       90.51      7.09 o 
   3   3   9      139.05      144.58      8.41 o 
   4   3   9       15.77        8.46      8.75 o 
 -10   4   9       32.79       26.77     10.52 o 
  -9   4   9        2.20        3.85      8.35 o 
  -8   4   9        7.34       17.00      8.57 o 
  -7   4   9      418.78      421.51     19.80 o 
  -6   4   9        7.68        5.77      4.43 o 
  -5   4   9       60.83       76.62      8.61 o 
  -4   4   9       94.76      103.39      9.27 o 
  -3   4   9      376.59      362.74     15.13 o 
  -2   4   9      103.84      116.72      9.87 o 
  -1   4   9      241.65      224.45     12.87 o 
   0   4   9       21.53       37.28      8.82 o 
   1   4   9       12.17        8.45      5.12 o 
   2   4   9       89.76      121.01     13.95 o 
   3   4   9        2.04       -0.09      8.00 o 
 -10   5   9       26.40       19.72     10.61 o 
  -9   5   9        5.67        5.57      8.67 o 
  -8   5   9      112.04      131.82     12.93 o 
  -7   5   9        0.59       -0.18      4.92 o 
  -6   5   9      177.23      165.38      8.31 o 
  -5   5   9      100.56      102.93      9.96 o 
  -4   5   9        0.80       -8.68      5.79 o 
  -3   5   9      253.98      251.91     13.35 o 
  -2   5   9       34.29       27.62      7.54 o 
  -1   5   9      178.60      167.27     12.27 o 
   0   5   9      222.60      219.20     14.63 o 
   1   5   9       19.73       -0.12      9.61 o 
   2   5   9      157.38      157.11     20.74 o 
  -9   6   9       18.88       13.37     10.01 o 
  -8   6   9       99.26       91.06     11.27 o 
  -7   6   9      120.46      127.15      7.85 o 
  -6   6   9      219.38      226.45     12.70 o 
  -5   6   9        6.49       -1.54      4.80 o 
  -4   6   9      325.95      310.05     15.42 o 
  -3   6   9        7.27       18.65      7.80 o 
  -2   6   9      118.83      154.09     12.87 o 
  -1   6   9       10.55       17.30      8.46 o 
   0   6   9       29.58       32.12     10.23 o 
   1   6   9       99.91       97.36     13.23 o 
   2   6   9        2.20       15.37     10.85 o 
  -9   7   9       26.96        9.93      9.26 o 
  -8   7   9       40.62       57.92     10.51 o 
  -7   7   9       39.05       38.55      6.65 o 
  -6   7   9       13.42       27.20      6.35 o 
  -5   7   9        0.61        1.56      5.35 o 
  -4   7   9       64.21       67.35      9.76 o 
  -3   7   9        1.47        4.67      7.87 o 
  -2   7   9      301.07      298.97     16.03 o 
  -1   7   9       55.02       64.04     10.74 o 
   0   7   9      121.91      119.32     13.13 o 
   1   7   9      209.03      254.99     18.28 o 
  -8   8   9        1.08        5.81      9.49 o 
  -7   8   9       74.29       94.70     15.09 o 
  -6   8   9       35.69       28.03      7.51 o 
  -5   8   9       56.31       61.75      9.25 o 
  -4   8   9        0.64       -9.90      7.94 o 
  -3   8   9        5.49        5.53      8.55 o 
  -2   8   9       34.93       39.02     10.61 o 
  -1   8   9       13.90       -5.56      9.36 o 
   0   8   9       30.44       46.44     12.44 o 
  -6   9   9       31.55       36.45     11.08 o 
  -5   9   9       64.03       86.36     12.76 o 
  -4   9   9       10.66       -3.27      9.14 o 
  -3   9   9       61.88       74.84     12.07 o 
  -2   9   9        4.68      -14.11      9.74 o 
  -3  -9  10      100.70       85.89     12.24 o 
  -2  -9  10      104.77       82.10     11.86 o 
  -1  -9  10       75.51       77.14     11.63 o 
   0  -9  10      205.95      199.18     14.61 o 
   1  -9  10        1.46        8.45      8.94 o 
   2  -9  10      163.36      156.39     13.77 o 
   3  -9  10        3.00       19.11     10.41 o 
  -5  -8  10       10.64        0.31      8.52 o 
  -4  -8  10       76.56       73.81     10.63 o 
  -3  -8  10        4.98        0.32      8.16 o 
  -2  -8  10      203.74      190.83     14.30 o 
  -1  -8  10       68.74       63.21      9.82 o 
   0  -8  10       52.93       75.59     10.65 o 
   1  -8  10      222.78      199.50     13.95 o 
   2  -8  10        3.70        1.64      8.94 o 
   3  -8  10        1.16        4.02     10.47 o 
   4  -8  10       10.03        7.83      6.99 o 
  -6  -7  10       99.60       85.66     11.17 o 
  -5  -7  10        0.51        5.04      8.31 o 
  -4  -7  10      656.24      639.69     22.41 o 
  -3  -7  10      141.36      122.54     11.56 o 
  -2  -7  10      134.74      165.18     12.64 o 
  -1  -7  10      102.03       82.69     10.19 o 
   0  -7  10        3.66        3.67      7.63 o 
   1  -7  10       53.63       63.04      7.25 o 
   2  -7  10       49.86       51.28      7.00 o 
   3  -7  10        5.46        6.84      7.45 o 
   4  -7  10        3.45       -8.75      5.83 o 
  -7  -6  10       47.95       51.91     10.77 o 
  -6  -6  10        8.26        4.25      5.90 o 
  -5  -6  10      166.15      169.14     12.28 o 
  -4  -6  10        5.86        3.60      7.29 o 
  -3  -6  10      159.24      162.62     11.67 o 
  -2  -6  10      481.02      517.36     18.89 o 
  -1  -6  10      227.80      216.07      8.45 o 
   0  -6  10      621.94      659.67     44.10 o 
   1  -6  10      529.47      534.11     13.21 o 
   2  -6  10      218.01      234.01      9.49 o 
   3  -6  10      606.71      636.07     15.55 o 
   4  -6  10       33.68       42.66      7.20 o 
   5  -6  10      177.83      215.32     15.26 o 
  -8  -5  10       32.72       29.62     11.13 o 
  -7  -5  10      143.12      157.77     12.61 o 
  -6  -5  10        4.48       13.81      6.94 o 
  -5  -5  10      385.78      413.33     11.31 o 
  -4  -5  10       36.99       47.45      8.01 o 
  -3  -5  10      167.93      152.05     10.98 o 
  -2  -5  10        2.65        2.96      6.37 o 
  -1  -5  10      296.23      271.13      8.97 o 
   0  -5  10      277.90      269.23      9.16 o 
   1  -5  10       18.17       26.65      5.29 o 
   2  -5  10       10.31        8.04      5.24 o 
   3  -5  10       60.81       52.96      6.72 o 
   4  -5  10       30.51       34.17      5.97 o 
   5  -5  10        4.33       -7.32      8.94 o 
  -8  -4  10       11.58       25.30      9.77 o 
  -7  -4  10        0.40       -4.70      7.85 o 
  -6  -4  10       76.88       99.93      6.83 o 
  -5  -4  10      197.82      192.68      8.05 o 
  -4  -4  10        5.02       19.67      6.44 o 
  -3  -4  10      839.34      788.04     23.21 o 
  -2  -4  10        6.27       -3.52      5.67 o 
  -1  -4  10      569.93      562.80     12.81 o 
   0  -4  10       62.13       54.64      5.40 o 
   1  -4  10      851.80      814.06     16.52 o 
   2  -4  10      135.51      124.07      7.23 o 
   3  -4  10      134.39      142.32      8.05 o 
   4  -4  10        3.77        2.43      8.03 o 
   5  -4  10        8.34       25.27     10.75 o 
  -9  -3  10      222.58      226.07     16.00 o 
  -8  -3  10      100.38       97.49     10.73 o 
  -7  -3  10      251.94      259.63     10.03 o 
  -6  -3  10      151.73      135.95      5.96 o 
  -5  -3  10       28.36       32.65     10.95 o 
  -4  -3  10      203.40      204.59      7.37 o 
  -3  -3  10       97.69      108.99      8.84 o 
  -2  -3  10      246.64      250.00     11.94 o 
  -1  -3  10       18.41       19.86      4.97 o 
   0  -3  10       12.29       14.72      4.32 o 
   1  -3  10      144.71      156.82      7.87 o 
   2  -3  10       11.33        8.25      4.69 o 
   3  -3  10      105.99       99.56      6.92 o 
   4  -3  10      271.18      248.72     15.56 o 
   5  -3  10        4.54        7.18      9.29 o 
  -9  -2  10        8.81        1.60      6.70 o 
  -8  -2  10       46.77       47.86      9.52 o 
  -7  -2  10       13.42       23.95      6.49 o 
  -6  -2  10       13.86       21.94      4.59 o 
  -5  -2  10      437.46      471.22     15.98 o 
  -4  -2  10      412.16      403.83     14.62 o 
  -3  -2  10     1110.99     1170.16     29.50 o 
  -2  -2  10      756.43      735.61     21.05 o 
  -1  -2  10        0.55        3.28      3.31 o 
   0  -2  10      131.39      120.87      6.53 o 
   1  -2  10        1.35        1.74      4.61 o 
   2  -2  10       19.20       21.09      5.04 o 
   3  -2  10        4.95       -1.36      4.70 o 
   4  -2  10        8.92       28.16      9.02 o 
   5  -2  10       30.10       27.14     10.08 o 
 -10  -1  10       10.89       -2.06      9.42 o 
  -9  -1  10       12.16       18.30      9.55 o 
  -8  -1  10       95.31       78.32     10.67 o 
  -7  -1  10       20.24       15.31      4.88 o 
  -6  -1  10        1.65       10.05      6.22 o 
  -5  -1  10       74.03       69.01      7.56 o 
  -4  -1  10       21.67       32.90      6.84 o 
  -3  -1  10      334.27      335.33     13.93 o 
  -2  -1  10      180.24      176.61     10.52 o 
  -1  -1  10       20.56       23.59      4.30 o 
   0  -1  10      945.12      931.45     25.41 o 
   1  -1  10        7.61        5.56      4.42 o 
   2  -1  10      416.13      407.21     11.35 o 
   3  -1  10       23.52       25.43      5.78 o 
   4  -1  10      175.92      166.84     12.94 o 
   5  -1  10        5.48        5.54      9.41 o 
 -10   0  10        8.74       31.27     10.77 o 
  -9   0  10       59.20       81.09     10.92 o 
  -8   0  10       88.66       92.90     10.88 o 
  -7   0  10       34.03       38.67      5.70 o 
  -6   0  10       14.89       10.28      6.75 o 
  -5   0  10       46.30       40.86      7.00 o 
  -4   0  10       41.99       59.28      8.17 o 
  -3   0  10       87.66       95.41      8.67 o 
  -2   0  10      101.26       95.03      8.94 o 
  -1   0  10      271.19      261.06      8.73 o 
   0   0  10       48.33       56.47      5.68 o 
   1   0  10        8.15        3.62      4.89 o 
   2   0  10       85.94       84.09      9.73 o 
   3   0  10        1.06        4.98      5.38 o 
   4   0  10       20.86       31.28      9.36 o 
   5   0  10        1.73        7.67      9.55 o 
 -10   1  10       45.25       39.79     11.08 o 
  -9   1  10        0.72        7.44      8.62 o 
  -8   1  10       33.89       37.64      9.25 o 
  -7   1  10        7.68       11.77      4.89 o 
  -6   1  10      383.79      406.25     15.83 o 
  -5   1  10       33.47       42.69      7.44 o 
  -4   1  10      793.51      808.35     23.41 o 
  -3   1  10      124.43      137.76     10.33 o 
  -2   1  10      945.71      931.72     26.00 o 
  -1   1  10      158.59      150.58     10.89 o 
   0   1  10      677.74      657.03     14.52 o 
   1   1  10      146.50      161.13     10.68 o 
   2   1  10        0.93       -4.20      5.02 o 
   3   1  10       55.24       66.77      6.75 o 
   4   1  10        0.50        1.95      8.97 o 
   5   1  10       38.31       25.05     11.28 o 
 -10   2  10       40.25       43.62     12.71 o 
  -9   2  10       82.64       73.54     11.26 o 
  -8   2  10       32.15       35.36      9.84 o 
  -7   2  10      166.99      159.36      8.44 o 
  -6   2  10        0.60        0.12      6.80 o 
  -5   2  10      368.39      368.04     15.10 o 
  -4   2  10      196.55      203.19     12.02 o 
  -3   2  10       35.51       38.21      7.86 o 
  -2   2  10       48.64       39.33      7.42 o 
  -1   2  10      495.45      492.44     18.34 o 
   0   2  10       63.19       59.94      5.94 o 
   1   2  10      111.73      120.58      7.50 o 
   2   2  10       17.47       -1.43      6.50 o 
   3   2  10      150.23      159.78     14.32 o 
   4   2  10       26.03       35.78      9.72 o 
 -10   3  10       19.04       26.91     11.02 o 
  -9   3  10       39.83       48.06     10.62 o 
  -8   3  10      164.42      173.87     13.28 o 
  -7   3  10       85.02       80.26      6.77 o 
  -6   3  10       64.12       75.17      8.72 o 
  -5   3  10      259.66      274.85     13.94 o 
  -4   3  10       66.87       46.44      7.64 o 
  -3   3  10      914.49      902.43     26.44 o 
  -1   3  10       83.41       79.99      9.30 o 
   0   3  10      530.46      486.24     18.67 o 
   1   3  10        2.58        1.44      5.06 o 
   2   3  10       20.51       23.88     10.36 o 
   3   3  10        2.11        3.89      8.74 o 
   4   3  10       14.04       18.42      9.14 o 
 -10   4  10       11.78        8.91     10.41 o 
  -9   4  10        0.18       -5.48      9.32 o 
  -8   4  10       97.44      137.88     12.80 o 
  -7   4  10        1.49        4.44      6.56 o 
  -6   4  10      142.99      149.43      8.39 o 
  -5   4  10      145.10      146.54     10.96 o 
  -4   4  10        5.68       -6.71      6.54 o 
  -3   4  10      236.61      250.42     13.49 o 
  -2   4  10       55.30       68.04      9.00 o 
  -1   4  10      828.73      763.75     24.50 o 
   0   4  10       34.43       43.27      8.88 o 
   1   4  10       87.59       99.47     11.60 o 
   2   4  10       43.14       68.16     16.49 o 
   3   4  10        4.10       10.35      8.89 o 
  -9   5  10       31.77       43.08     10.44 o 
  -8   5  10       10.46       19.28      9.64 o 
  -7   5  10        9.58        9.07      5.83 o 
  -6   5  10       52.19       49.10      8.49 o 
  -5   5  10       56.16       54.41      9.07 o 
  -4   5  10       74.46       52.19      9.08 o 
  -3   5  10       40.33       41.12      8.75 o 
  -2   5  10       24.07        8.75      7.30 o 
  -1   5  10      381.45      353.53     17.23 o 
   0   5  10       67.31       75.06     11.33 o 
   1   5  10      174.62      172.59     14.35 o 
   2   5  10       59.22       60.94     12.13 o 
  -9   6  10       98.59      131.82     13.38 o 
  -8   6  10        0.67        5.46      9.06 o 
  -7   6  10       56.81       58.47      7.02 o 
  -6   6  10      112.21      109.96      9.47 o 
  -5   6  10      161.27      178.45     12.75 o 
  -4   6  10      212.19      199.29     13.35 o 
  -3   6  10       81.32       58.77      9.68 o 
  -2   6  10      286.00      281.26     16.65 o 
  -1   6  10        1.30        1.44      8.76 o 
   0   6  10       60.11       55.42     11.14 o 
   1   6  10       21.44       15.20     10.31 o 
  -8   7  10        8.27       14.14      7.32 o 
  -7   7  10        1.03        6.51      6.39 o 
  -6   7  10       53.76       36.53      8.29 o 
  -5   7  10       21.86       18.39      5.95 o 
  -4   7  10        1.77        2.35      7.57 o 
  -3   7  10        3.60       11.07      8.48 o 
  -2   7  10       43.06       43.82     10.71 o 
  -1   7  10        4.65        8.71      9.97 o 
   0   7  10       21.36       31.59     11.44 o 
  -7   8  10       33.68       44.79     18.94 o 
  -6   8  10        1.14       -8.85     11.99 o 
  -5   8  10        0.65        0.92      6.54 o 
  -4   8  10       19.62       20.62      9.66 o 
  -3   8  10       10.41       21.89      9.48 o 
  -2   8  10        1.73       -3.39     10.25 o 
  -2  -9  11       13.18       22.76     10.13 o 
  -1  -9  11      184.10      222.54     16.00 o 
   0  -9  11       20.47       16.25      9.94 o 
   1  -9  11      144.42      152.95     14.55 o 
  -4  -8  11      189.45      183.79     14.40 o 
  -3  -8  11        1.00       -6.13      9.45 o 
  -2  -8  11      136.72      170.86     14.69 o 
  -1  -8  11        0.63       -0.53      8.10 o 
   0  -8  11       36.12       41.56     10.00 o 
   1  -8  11        1.34        5.58      9.36 o 
   2  -8  11        8.98       13.16      9.61 o 
   3  -8  11        1.40       -4.32      6.84 o 
  -6  -7  11       22.14       16.81      9.57 o 
  -5  -7  11       20.36       14.74      9.23 o 
  -4  -7  11       52.38       63.26     11.58 o 
  -3  -7  11      121.97      122.86     12.31 o 
  -2  -7  11      147.07      152.72     13.07 o 
  -1  -7  11       80.32       78.36     10.46 o 
   0  -7  11       34.62       52.58     10.61 o 
   1  -7  11       16.66       19.46      5.93 o 
   2  -7  11      122.86      129.87      8.35 o 
   3  -7  11       22.38       30.52      6.61 o 
   4  -7  11       26.32       26.71      7.75 o 
  -6  -6  11       21.91        8.97      7.96 o 
  -5  -6  11       76.91       95.93     11.68 o 
  -4  -6  11       67.74       56.99      9.68 o 
  -3  -6  11        7.61       -0.96      7.39 o 
  -2  -6  11       40.08       40.35      8.58 o 
  -1  -6  11       97.52       87.82      6.72 o 
   0  -6  11       33.71       37.16      6.02 o 
   1  -6  11      369.58      356.35     11.40 o 
   2  -6  11       74.33       74.97      7.14 o 
   3  -6  11        0.04        5.12      6.15 o 
   4  -6  11      120.86      137.73      9.02 o 
  -7  -5  11       27.79       45.36     10.54 o 
  -6  -5  11      152.04      154.84     12.73 o 
  -5  -5  11      112.49       82.50      9.92 o 
  -4  -5  11      153.66      178.65     11.94 o 
  -3  -5  11      520.89      479.78     18.13 o 
  -2  -5  11      160.09      153.81     11.38 o 
  -1  -5  11      131.39      127.81      7.40 o 
   0  -5  11       29.93       22.59      5.26 o 
   1  -5  11      208.97      195.64      9.00 o 
   2  -5  11        9.54        2.41      7.03 o 
   3  -5  11        6.45       12.21      8.37 o 
   4  -5  11        2.28        3.06      9.86 o 
  -8  -4  11       34.48       30.46      9.48 o 
  -7  -4  11        1.00        0.27      7.70 o 
  -6  -4  11       33.40       39.86      5.73 o 
  -5  -4  11       25.49       23.81      8.34 o 
  -4  -4  11      621.06      577.70     19.61 o 
  -3  -4  11       45.61       38.74      8.18 o 
  -2  -4  11      270.64      281.52     13.71 o 
  -1  -4  11      230.00      202.43      8.59 o 
   0  -4  11        2.75       -0.47      4.85 o 
   1  -4  11      440.60      402.41     15.22 o 
   2  -4  11       15.69       19.70      9.34 o 
   3  -4  11      240.00      230.62      9.90 o 
   4  -4  11       33.85       29.62     10.96 o 
   5  -4  11       42.44       41.23     11.27 o 
  -9  -3  11       21.62       25.67     10.78 o 
  -8  -3  11       36.63       47.30      9.51 o 
  -7  -3  11      289.99      304.26     16.77 o 
  -6  -3  11        9.75        5.09      4.69 o 
  -5  -3  11      447.32      441.03     16.90 o 
  -4  -3  11       85.81       87.42      8.71 o 
  -3  -3  11      530.37      485.30     17.04 o 
  -2  -3  11      194.18      198.64     11.27 o 
  -1  -3  11        7.97        4.86      4.37 o 
   0  -3  11        4.41        7.37      6.70 o 
   1  -3  11       67.66       79.63     12.41 o 
   2  -3  11       19.84       22.70      5.27 o 
   3  -3  11       19.93       24.49     12.05 o 
   4  -3  11       14.68       25.52     10.20 o 
   5  -3  11       25.54       28.15     10.92 o 
  -9  -2  11        5.92       14.36      9.37 o 
  -8  -2  11      139.73      177.06     13.72 o 
  -7  -2  11      186.91      209.95      8.88 o 
  -6  -2  11       45.25       56.95      8.30 o 
  -5  -2  11      348.40      357.88     14.37 o 
  -4  -2  11       20.65        5.39      6.06 o 
  -3  -2  11      124.56      142.68     10.36 o 
  -2  -2  11       62.89       58.46      8.52 o 
  -1  -2  11      827.75      772.92     16.05 o 
   0  -2  11      194.02      198.98      8.73 o 
   1  -2  11      376.86      375.35     20.76 o 
   2  -2  11      241.96      239.01      9.42 o 
   3  -2  11       18.46        6.27      7.06 o 
   4  -2  11       40.42       55.05     11.36 o 
   5  -2  11       97.13       87.56     13.31 o 
  -9  -1  11       22.86       39.68     10.20 o 
  -8  -1  11       28.77       33.38      9.91 o 
  -7  -1  11       43.07       33.67      5.94 o 
  -6  -1  11       86.55       94.29      9.40 o 
  -5  -1  11        1.18       10.54      6.04 o 
  -4  -1  11       91.70       93.27      8.77 o 
  -3  -1  11      202.30      208.08     11.78 o 
  -2  -1  11        9.61        7.05      6.28 o 
  -1  -1  11      278.34      258.02     12.22 o 
   0  -1  11       92.09       96.14      6.69 o 
   1  -1  11      223.99      226.41      9.06 o 
   2  -1  11       28.04       17.14      5.54 o 
   3  -1  11       75.97       66.52      7.49 o 
  -9   0  11       15.18       27.63     10.98 o 
  -8   0  11        8.55        4.79      8.32 o 
  -7   0  11      175.17      212.14     17.70 o 
  -6   0  11       36.27       33.95      8.12 o 
  -5   0  11        0.20       -1.18      6.24 o 
  -4   0  11      395.05      407.31     16.14 o 
  -3   0  11      156.72      165.56     11.96 o 
  -2   0  11      381.36      414.28     16.44 o 
  -1   0  11       23.76       40.82      8.06 o 
   0   0  11       24.84       23.38     11.12 o 
   1   0  11       42.69       39.95      6.29 o 
   2   0  11        3.67        2.84      5.85 o 
   3   0  11        9.15       21.36      6.31 o 
   4   0  11       64.33       54.44     10.82 o 
 -10   1  11       16.65       15.07     12.75 o 
  -9   1  11       55.67       66.64     11.65 o 
  -8   1  11       62.99       61.21     10.64 o 
  -7   1  11      271.35      289.88     10.77 o 
  -6   1  11      318.35      350.72     15.70 o 
  -5   1  11      186.73      227.01     12.62 o 
  -4   1  11     1160.30     1154.06     31.03 o 
  -3   1  11        1.29        6.59      6.78 o 
  -2   1  11      842.02      929.87     27.03 o 
  -1   1  11       15.87        7.88      7.34 o 
   0   1  11      308.06      321.76     16.37 o 
   1   1  11        0.89       -2.98      5.52 o 
   2   1  11       88.59       92.52      7.71 o 
   3   1  11       36.97       68.43     11.18 o 
   4   1  11        0.91      -10.75      9.62 o 
 -10   2  11       30.36       32.23     12.09 o 
  -9   2  11        0.67        6.05      9.49 o 
  -8   2  11      129.78      152.77     14.13 o 
  -7   2  11        2.02       12.55      5.89 o 
  -6   2  11      109.08      126.27     10.85 o 
  -5   2  11       65.65       44.91      8.54 o 
  -4   2  11      565.47      503.79     18.95 o 
  -3   2  11      356.66      384.76     16.65 o 
  -2   2  11        1.91       20.29      7.90 o 
  -1   2  11       32.63       41.80      8.87 o 
   0   2  11      332.69      327.00     17.28 o 
   1   2  11        2.37        2.64      5.25 o 
   2   2  11      126.18      119.82      8.01 o 
   3   2  11       14.44       25.25      9.70 o 
 -10   3  11        8.06       26.03     11.33 o 
  -9   3  11        1.52        7.31      9.68 o 
  -8   3  11       40.80       37.98     10.21 o 
  -7   3  11        5.17       -5.17      7.85 o 
  -6   3  11       23.59       24.07      8.30 o 
  -5   3  11      327.76      328.46     16.00 o 
  -4   3  11       22.80       29.46      8.23 o 
  -3   3  11       16.15       24.37      7.45 o 
  -2   3  11        9.34        6.10      7.79 o 
  -1   3  11        9.16       -6.79      7.92 o 
   0   3  11        0.53      -11.02      7.35 o 
   1   3  11       48.57       62.23      8.90 o 
   2   3  11        0.83       -9.22      6.15 o 
   3   3  11        9.39        3.13      9.48 o 
  -9   4  11        1.44      -14.25      9.50 o 
  -8   4  11        4.65      -11.42      7.66 o 
  -7   4  11        0.40       -8.24      6.81 o 
  -6   4  11       81.98      100.07     11.06 o 
  -5   4  11        0.90        7.39      8.01 o 
  -4   4  11      226.69      205.87     13.36 o 
  -3   4  11      145.71      151.24     12.56 o 
  -2   4  11        7.18        5.58      8.00 o 
  -1   4  11       66.36       76.50     10.18 o 
   0   4  11        0.20        7.48      8.53 o 
   1   4  11       95.44       97.86     12.45 o 
   2   4  11        1.44       -5.83      6.28 o 
  -9   5  11        1.62      -13.23     10.20 o 
  -8   5  11       41.60       38.77      7.09 o 
  -7   5  11        0.97       -8.18      5.63 o 
  -6   5  11       44.73       44.55      7.07 o 
  -5   5  11       24.84       31.07      9.06 o 
  -4   5  11       25.36       18.89      7.80 o 
  -3   5  11        2.24       -0.09      8.27 o 
  -2   5  11        2.96        5.09      8.26 o 
  -1   5  11       87.07       95.05     11.76 o 
   0   5  11        1.22       -9.19      9.09 o 
   1   5  11       17.00       13.92     10.14 o 
  -8   6  11        3.85        6.36      6.54 o 
  -7   6  11       81.93      114.36     22.59 o 
  -6   6  11       11.51       25.41      6.25 o 
  -5   6  11      167.44      145.63     13.33 o 
  -4   6  11       26.61       39.11      9.72 o 
  -3   6  11       68.63       57.96     10.82 o 
  -2   6  11       18.94       22.07     10.27 o 
  -1   6  11        1.00      -12.79      8.53 o 
   0   6  11       52.01       59.86     13.55 o 
  -7   7  11        1.20        1.46      6.88 o 
  -6   7  11        0.71      -12.95     13.29 o 
  -5   7  11       17.55       20.25      9.81 o 
  -4   7  11        3.46       -2.88      8.39 o 
  -3   7  11       49.68       61.90     11.35 o 
  -2   7  11        0.45       -3.89      9.50 o 
  -1   7  11       60.36       64.15     12.94 o 
  -5   8  11        4.78        2.82      6.83 o 
  -4   8  11       31.88       29.37     10.53 o 
  -3  -8  12       11.82       23.89     10.67 o 
  -2  -8  12       15.72        3.32     10.01 o 
  -1  -8  12        2.64        5.50      9.77 o 
   0  -8  12       83.53       85.37     12.29 o 
   1  -8  12        7.82        0.57     10.05 o 
  -5  -7  12       74.35       71.45     11.28 o 
  -4  -7  12        4.64       -5.10      8.79 o 
  -3  -7  12      142.07      145.08     13.33 o 
  -2  -7  12       82.67       91.01     11.77 o 
  -1  -7  12       84.27      110.23     12.17 o 
   0  -7  12      190.74      176.84     13.82 o 
   1  -7  12        3.82       13.95      6.41 o 
   2  -7  12       34.21       36.63      7.32 o 
  -6  -6  12      126.96      137.09     12.40 o 
  -5  -6  12        5.49       -1.23      9.02 o 
  -4  -6  12      108.70       97.68     11.24 o 
  -3  -6  12       23.15       23.84      8.89 o 
  -2  -6  12       80.67       86.50     10.56 o 
  -1  -6  12      220.42      233.67     14.34 o 
   0  -6  12       23.81       24.59      6.72 o 
   1  -6  12       84.11      119.92     14.71 o 
   2  -6  12      317.46      309.71     11.61 o 
   3  -6  12       22.71       23.46      7.40 o 
  -6  -5  12       27.31       31.56      9.40 o 
  -5  -5  12       74.13       79.22     10.98 o 
  -4  -5  12       92.24       97.28     11.24 o 
  -3  -5  12        0.52       -0.67      6.96 o 
  -2  -5  12      166.53      157.00     12.25 o 
  -1  -5  12       60.08       55.07      7.70 o 
   0  -5  12      515.62      473.39     19.46 o 
   1  -5  12        4.42        1.81      5.55 o 
   2  -5  12       75.54       68.68      7.74 o 
   3  -5  12      150.51      167.24     10.69 o 
  -8  -4  12       24.90       42.40     11.02 o 
  -6  -4  12       46.78       24.45      8.00 o 
  -5  -4  12       22.68       29.50      8.53 o 
  -4  -4  12       11.99       12.35      7.62 o 
  -3  -4  12        5.96       12.27      7.83 o 
  -2  -4  12      208.61      214.63     13.02 o 
  -1  -4  12        0.10       -4.21      4.97 o 
   0  -4  12      117.46      127.07      7.63 o 
   1  -4  12       23.65       27.73      6.29 o 
   2  -4  12      148.89      156.78      8.84 o 
   3  -4  12      103.50      111.92      8.70 o 
   4  -4  12      170.30      175.54     15.01 o 
  -8  -3  12       72.28       89.89     11.61 o 
  -7  -3  12       70.11       62.64      9.06 o 
  -6  -3  12      192.88      212.48     13.83 o 
  -5  -3  12       96.72      113.13     10.96 o 
  -4  -3  12       20.60       17.70      8.04 o 
  -3  -3  12       79.07       67.71      8.74 o 
  -2  -3  12       12.56        5.63      7.04 o 
  -1  -3  12      552.10      543.14     11.19 o 
   0  -3  12        1.65       -2.39      5.09 o 
   1  -3  12       17.40       10.58      6.18 o 
   2  -3  12       80.51       86.12      7.53 o 
   3  -3  12        3.98       -3.78      6.36 o 
   4  -3  12       10.16        0.99     10.86 o 
  -9  -2  12        6.26      -11.07      9.46 o 
  -8  -2  12        4.63       -8.54      8.87 o 
  -7  -2  12       79.44       68.87      7.09 o 
  -6  -2  12       37.13       51.38      8.80 o 
  -5  -2  12        4.82        5.35      7.09 o 
  -4  -2  12       20.09       24.52      7.14 o 
  -3  -2  12      202.95      208.12     12.43 o 
  -2  -2  12       13.85       13.93      6.72 o 
  -1  -2  12      103.78      108.16     15.10 o 
   0  -2  12        3.72        5.84      5.24 o 
   1  -2  12        7.03       10.87      5.76 o 
   2  -2  12        0.69       -2.56      5.88 o 
   3  -2  12        1.89        2.09      6.31 o 
   4  -2  12       25.58       11.40     10.07 o 
  -9  -1  12       24.21       29.15     11.32 o 
  -8  -1  12       83.17       66.18     11.76 o 
  -7  -1  12        6.07       -0.60      5.71 o 
  -6  -1  12      297.18      317.62     15.45 o 
  -5  -1  12        0.08        0.80      6.80 o 
  -4  -1  12       95.81       98.33      9.77 o 
  -3  -1  12        2.81        3.83      7.35 o 
  -2  -1  12        6.39       11.44      7.53 o 
  -1  -1  12      131.76      138.74     11.55 o 
   0  -1  12       17.12        5.23      7.69 o 
   1  -1  12      423.11      376.64     14.65 o 
   2  -1  12       88.78       90.61     15.83 o 
   3  -1  12      180.96      191.63     15.02 o 
   4  -1  12      129.01      143.28     13.83 o 
  -9   0  12       92.41      106.04     14.14 o 
  -8   0  12       57.73       22.51     10.27 o 
  -7   0  12      155.07      173.19      9.64 o 
  -6   0  12       48.36       43.20      9.07 o 
  -5   0  12       32.40       50.66      9.23 o 
  -4   0  12       11.20       16.03      7.92 o 
  -3   0  12        7.40       13.49      7.71 o 
  -2   0  12       17.42       11.23      7.74 o 
  -1   0  12        4.70        1.69      7.52 o 
   0   0  12       73.16       83.91     11.33 o 
   1   0  12       46.00       44.14      6.70 o 
   2   0  12       66.29       50.40      6.97 o 
   3   0  12       23.79        7.66      9.74 o 
  -9   1  12        1.39      -14.91     10.15 o 
  -8   1  12        1.10       -0.17     10.02 o 
  -7   1  12      183.00      206.02     10.37 o 
  -6   1  12        0.46       -0.97      7.90 o 
  -5   1  12      142.20      170.54     13.23 o 
  -4   1  12       42.14       45.57      9.18 o 
  -3   1  12      250.13      263.70     14.56 o 
  -2   1  12      485.69      498.47     19.38 o 
  -1   1  12      158.96      161.63     12.90 o 
   0   1  12      256.84      261.14     10.24 o 
   1   1  12       13.65       17.28     10.01 o 
   2   1  12      154.94      168.49      9.55 o 
   3   1  12        8.75       11.86      9.87 o 
  -9   2  12        6.58        6.91     10.64 o 
  -7   2  12        0.62       -8.63      5.75 o 
  -6   2  12      302.81      309.11     15.73 o 
  -5   2  12       17.40       23.74      8.44 o 
  -4   2  12       21.14       25.91      8.76 o 
  -3   2  12        6.32        2.14      8.09 o 
  -2   2  12       28.58       51.95     10.61 o 
  -1   2  12       16.43       12.22      8.65 o 
   0   2  12        3.39       -2.40      8.54 o 
   1   2  12        1.11       -6.68      6.28 o 
   2   2  12       40.52       40.15      7.32 o 
  -9   3  12        1.28       -4.02     10.62 o 
  -8   3  12       37.74       67.36      8.08 o 
  -7   3  12        5.13       -1.94      5.94 o 
  -6   3  12        3.29       -3.74      7.83 o 
  -5   3  12        7.04        8.39      8.77 o 
  -3   3  12        0.88       -6.39      7.44 o 
  -2   3  12      126.46      125.46     11.86 o 
  -1   3  12        2.73        3.06      8.54 o 
   0   3  12       23.45       28.64     10.04 o 
   1   3  12       80.62       79.81     11.91 o 
   2   3  12        0.63       -4.52     12.71 o 
  -9   4  12       40.32       65.04     12.79 o 
  -8   4  12       21.22       14.00      7.08 o 
  -7   4  12       13.22        2.28      6.05 o 
  -6   4  12        1.19        2.91      7.68 o 
  -5   4  12       40.68       37.87      9.67 o 
  -4   4  12       34.85       28.58      9.95 o 
  -3   4  12        0.20       18.21      8.67 o 
  -2   4  12       27.56       22.10      9.28 o 
  -1   4  12        1.69        5.06      8.48 o 
   0   4  12        0.91       -3.27      9.35 o 
   1   4  12        9.59        5.26     10.15 o 
  -8   5  12       26.53       36.65      7.72 o 
  -7   5  12       56.48       68.47      8.63 o 
  -6   5  12        1.11       -5.59      7.45 o 
  -5   5  12       20.07       37.84      9.87 o 
  -4   5  12       15.67       21.71      9.83 o 
  -3   5  12       16.69       11.07      9.00 o 
  -2   5  12        6.87       16.13     10.11 o 
  -1   5  12        4.21        1.12      9.71 o 
   0   5  12       14.62       12.03     12.11 o 
  -7   6  12        7.33        0.33      7.22 o 
  -6   6  12       24.44       25.80      6.71 o 
  -5   6  12      144.09      159.86     14.24 o 
  -4   6  12       26.39       24.20     10.23 o 
  -3   6  12      138.10      154.01     15.22 o 
  -2   6  12       20.18       16.99     11.10 o 
  -1   6  12       46.91       49.83     13.62 o 
  -6   7  12        4.32        9.30      6.97 o 
  -5   7  12        0.43       -8.68      9.28 o 
  -4   7  12        6.64       27.47     10.84 o 
  -3   7  12        6.89        7.04     10.58 o 
  -4  -7  13        9.73        2.26      9.28 o 
  -3  -7  13       43.80       61.58     12.21 o 
  -2  -7  13       12.00        5.40      9.55 o 
  -1  -7  13       39.71       49.10     11.56 o 
   0  -7  13        8.52        2.41      9.87 o 
   1  -7  13       71.13       84.40     10.83 o 
  -5  -6  13      123.75      120.19     13.10 o 
  -4  -6  13      150.54      153.75     13.78 o 
  -3  -6  13        6.03       -3.36      8.66 o 
  -2  -6  13       43.80       55.83     10.41 o 
  -1  -6  13      112.35      103.96     11.85 o 
   0  -6  13        9.71        9.95      6.60 o 
   1  -6  13       46.42       46.71      7.64 o 
   2  -6  13       12.78        9.38      6.64 o 
  -6  -5  13        4.21       11.15      9.11 o 
  -5  -5  13       26.81       56.18     10.39 o 
  -4  -5  13       11.09        3.80      8.52 o 
  -3  -5  13       36.40       48.45      9.78 o 
  -2  -5  13      157.59      143.91     12.29 o 
  -1  -5  13        2.89       -6.09      8.07 o 
   0  -5  13      317.86      295.28     11.13 o 
   1  -5  13        2.92       -8.78      5.85 o 
   2  -5  13      159.26      160.68      8.04 o 
  -6  -4  13        2.22        1.39      8.23 o 
  -5  -4  13       72.67       76.92     10.33 o 
  -4  -4  13      102.14       89.42     11.09 o 
  -3  -4  13       45.16       44.96      9.69 o 
  -2  -4  13      103.31      120.83     11.24 o 
  -1  -4  13       38.80       42.88      9.41 o 
   0  -4  13      471.62      478.27     13.37 o 
   1  -4  13        0.06        0.14      5.75 o 
   2  -4  13       31.58       27.09      8.84 o 
   3  -4  13       17.57       17.10     10.31 o 
  -7  -3  13        1.16       -1.73      6.75 o 
  -6  -3  13       76.31       80.20     10.21 o 
  -5  -3  13       62.36       53.18      9.52 o 
  -4  -3  13      132.71      142.13     11.86 o 
  -3  -3  13      167.33      150.52     12.04 o 
  -2  -3  13        6.79        5.50      7.66 o 
  -1  -3  13       24.58       25.34      8.45 o 
   0  -3  13        0.72       -3.78      6.94 o 
   1  -3  13       40.23       38.21      6.84 o 
   2  -3  13        0.60       -9.22      6.14 o 
   3  -3  13       10.75        2.89     10.89 o 
  -8  -2  13        8.62       18.20     11.15 o 
  -7  -2  13       64.10       71.65      9.90 o 
  -6  -2  13       84.94      111.60     10.63 o 
  -5  -2  13        0.18       -5.18      7.36 o 
  -4  -2  13      130.41      144.95     11.94 o 
  -3  -2  13       14.36       20.50      8.70 o 
  -2  -2  13       62.91       75.02     10.15 o 
  -1  -2  13      156.86      175.51     13.76 o 
   0  -2  13       63.81       60.65      7.09 o 
   1  -2  13       74.46       81.08     14.64 o 
   2  -2  13        1.60       -9.23      7.17 o 
   3  -2  13      118.29      146.64     14.74 o 
  -8  -1  13        7.70       -0.40     10.90 o 
  -7  -1  13       26.36       30.29      9.78 o 
  -6  -1  13        4.73       -0.44      8.23 o 
  -5  -1  13       50.41       48.77      9.60 o 
  -4  -1  13        3.03        7.76      7.94 o 
  -3  -1  13       62.83       68.00     10.17 o 
  -2  -1  13       27.56       28.99      9.32 o 
  -1  -1  13       35.77       44.38      9.86 o 
   0  -1  13       20.79       19.85      6.21 o 
   1  -1  13       41.27       46.54      7.07 o 
   2  -1  13       12.90        0.55      6.64 o 
   3  -1  13        5.03        0.61      9.63 o 
  -8   0  13       33.62       42.25     11.63 o 
  -7   0  13        2.34        9.09      8.07 o 
  -6   0  13        3.01       -2.80      8.29 o 
  -5   0  13       54.61       53.14      9.64 o 
  -4   0  13       12.73        5.87      7.92 o 
  -3   0  13       99.80      101.00     11.75 o 
  -2   0  13       27.02       30.91      9.11 o 
  -1   0  13        2.85      -11.62      7.75 o 
   0   0  13       20.28       23.57     10.78 o 
   1   0  13        5.17       -2.60      5.94 o 
   2   0  13       11.16        2.17      6.79 o 
  -9   1  13        4.63       -3.80     11.25 o 
  -8   1  13        2.91        1.14     10.22 o 
  -7   1  13       23.13       28.42      8.84 o 
  -6   1  13        2.36       -2.26      8.22 o 
  -5   1  13      163.13      210.99     14.13 o 
  -4   1  13        3.61        5.78      8.10 o 
  -3   1  13      133.38      142.05     12.59 o 
  -2   1  13        1.70        9.72      8.10 o 
  -1   1  13      193.98      194.84     13.92 o 
   0   1  13       21.52       27.32     10.00 o 
   1   1  13       37.40       47.67      7.64 o 
   2   1  13       47.51       64.83     20.10 o 
  -9   2  13        1.27        9.54     11.66 o 
  -8   2  13        7.61        3.76      6.78 o 
  -7   2  13        0.89       -6.75      9.36 o 
  -6   2  13       50.33       57.04     10.79 o 
  -5   2  13       45.82       46.93     11.17 o 
  -4   2  13       96.11      109.37     12.89 o 
  -3   2  13       49.99       31.69      9.62 o 
  -2   2  13        3.82       -9.32      8.50 o 
  -1   2  13        0.90       -5.27      8.25 o 
   0   2  13        6.75       -0.48      9.84 o 
   1   2  13        4.22        5.46      6.89 o 
  -8   3  13        0.01        6.78      7.90 o 
  -7   3  13       69.19      109.19     12.02 o 
  -6   3  13       47.45       44.00     10.14 o 
  -5   3  13       56.58       44.63     10.44 o 
  -4   3  13      135.50      154.49     14.04 o 
  -3   3  13       20.34        2.52      9.49 o 
  -2   3  13      101.13       97.97     12.29 o 
  -1   3  13      112.01      116.40     13.20 o 
   0   3  13       11.90       17.75     10.80 o 
   1   3  13        5.05        9.55     10.46 o 
  -8   4  13       72.96       88.92      8.89 o 
  -7   4  13       17.41       22.24      7.21 o 
  -6   4  13       21.88       26.68      9.96 o 
  -5   4  13        8.03       -6.07      9.85 o 
  -4   4  13        0.14       -8.24      8.88 o 
  -3   4  13       40.86       37.15      9.95 o 
  -2   4  13      166.60      142.95     14.12 o 
  -1   4  13       50.97       25.18     10.73 o 
   0   4  13       94.68       97.98     13.43 o 
  -7   5  13        0.75       -4.83      6.86 o 
  -6   5  13       64.46       73.63     11.79 o 
  -5   5  13       11.45       19.72      9.97 o 
  -4   5  13        2.46       -6.62      9.06 o 
  -3   5  13       56.14       45.92     11.51 o 
  -2   5  13        1.74        7.94     11.63 o 
  -1   5  13      102.36       89.86     13.98 o 
  -6   6  13       26.49       16.75     10.63 o 
  -5   6  13        0.05       -5.91      9.85 o 
  -4   6  13       38.03       38.24     11.79 o 
  -3   6  13       45.45       46.67     12.08 o 
  -4  -6  14       18.86       12.45      9.62 o 
  -3  -6  14       24.44       33.42     10.28 o 
  -2  -6  14        1.54        2.02      9.02 o 
  -1  -6  14       12.34       17.03     10.66 o 
   0  -6  14        2.36       -1.92      6.68 o 
  -5  -5  14      220.78      249.34     16.69 o 
  -4  -5  14       85.61       68.09     10.91 o 
  -3  -5  14       39.96       45.23     10.19 o 
  -2  -5  14       28.22        5.83      9.22 o 
  -1  -5  14        4.86      -10.63      8.54 o 
   0  -5  14       58.25       52.40      7.80 o 
   1  -5  14       11.96        9.86      7.51 o 
  -6  -4  14        8.06       -0.40      5.87 o 
  -5  -4  14       91.20       73.57     11.15 o 
  -4  -4  14       90.02       94.40     12.28 o 
  -3  -4  14       89.73      122.22     12.34 o 
  -2  -4  14       17.15       21.29      6.76 o 
  -1  -4  14        2.53      -11.10      8.77 o 
   0  -4  14       49.44       50.38      7.46 o 
   1  -4  14       36.08       35.58      7.39 o 
  -7  -3  14       35.24       51.80      9.34 o 
  -6  -3  14       81.60       71.30     10.85 o 
  -5  -3  14       15.39       22.51      8.41 o 
  -4  -3  14      204.69      178.34     13.64 o 
  -3  -3  14        0.35       -1.65      7.70 o 
  -2  -3  14      117.68      138.05     12.48 o 
  -1  -3  14       30.53       36.16      9.89 o 
   0  -3  14        0.25       -0.70      6.33 o 
   1  -3  14       11.21        3.70      6.49 o 
  -7  -2  14       16.54       37.73     10.16 o 
  -6  -2  14        0.19        3.74      8.22 o 
  -5  -2  14       16.55        8.65      8.72 o 
  -4  -2  14       12.83       25.33      9.09 o 
  -3  -2  14        6.35       14.84      8.84 o 
  -2  -2  14      145.67      156.25     12.86 o 
  -1  -2  14       13.08        1.05      8.71 o 
   0  -2  14       58.12       46.69      7.60 o 
   1  -2  14       49.10       54.43      7.63 o 
  -8  -1  14       38.66       33.40     11.58 o 
  -7  -1  14       19.90       26.52      9.52 o 
  -6  -1  14        1.46       -2.02      8.79 o 
  -5  -1  14       96.90      102.01     12.53 o 
  -4  -1  14       34.94       32.35      9.51 o 
  -3  -1  14       42.24       48.56     10.34 o 
  -2  -1  14        0.84       -3.26      8.29 o 
  -1  -1  14       26.67       20.80      9.04 o 
   0  -1  14        3.54        9.63      6.74 o 
   1  -1  14       30.40       28.39      7.51 o 
  -8   0  14       77.48       90.40     13.72 o 
  -7   0  14        2.10       -7.35      8.44 o 
  -6   0  14       30.15       29.45      9.78 o 
  -5   0  14       41.20       50.07     10.05 o 
  -4   0  14       18.47       37.30     10.33 o 
  -3   0  14       87.95      107.00     12.90 o 
  -2   0  14        0.06       -2.99      8.72 o 
  -1   0  14       26.45       32.52     10.19 o 
   0   0  14       13.58       19.78     10.71 o 
   1   0  14        4.94        4.90      8.28 o 
  -8   1  14        1.12       -2.78      7.35 o 
  -7   1  14       44.22       43.05     11.41 o 
  -6   1  14       23.73       40.82     10.84 o 
  -5   1  14        4.28      -11.27      8.06 o 
  -4   1  14      126.70      122.47     12.93 o 
  -3   1  14      168.16      161.86     14.49 o 
  -2   1  14       47.24       35.79     10.73 o 
  -1   1  14      141.69      139.15     14.07 o 
   0   1  14       11.34        3.96     10.96 o 
   1   1  14       55.67       56.91      8.52 o 
  -8   2  14       20.73       24.00      7.85 o 
  -7   2  14       44.76       57.01     11.61 o 
  -6   2  14        3.18      -12.46      8.31 o 
  -5   2  14      134.72      114.32     13.29 o 
  -4   2  14      108.68      114.77     13.20 o 
  -3   2  14       39.61       19.24     10.67 o 
  -2   2  14      143.03      168.54     14.95 o 
  -1   2  14        0.52       -9.84     10.45 o 
   0   2  14       16.17       17.33     10.90 o 
  -7   3  14       11.59       12.94      9.74 o 
  -6   3  14       11.27        8.00      9.37 o 
  -5   3  14        2.44        6.80     10.51 o 
  -4   3  14       13.23        7.76     10.53 o 
  -3   3  14       40.13       35.31     11.71 o 
  -2   3  14        1.76       -1.71      8.72 o 
  -1   3  14       28.84       19.62     10.78 o 
  -7   4  14        1.27      -11.68     10.25 o 
  -6   4  14       38.50       29.48     11.41 o 
  -5   4  14       77.68       65.60     11.82 o 
  -4   4  14        3.35       17.52     10.36 o 
  -3   4  14        9.19       11.80     10.67 o 
  -2   4  14       13.02        2.53     10.26 o 
  -3  -5  15        6.38        4.74      9.90 o 
  -2  -5  15       27.71       25.68     11.83 o 
  -5  -4  15        0.70        1.58      7.70 o 
  -4  -4  15        1.12      -13.08      8.72 o 
  -3  -4  15       29.84       39.60     11.35 o 
  -2  -4  15       46.48       47.87     11.35 o 
  -1  -4  15       10.97       19.59     10.48 o 
  -5  -3  15        9.22        7.76      9.94 o 
  -4  -3  15       30.02       25.31      9.57 o 
  -3  -3  15       50.74       60.45     11.47 o 
  -2  -3  15       62.24       70.40     12.22 o 
  -1  -3  15       66.48       65.09     12.13 o 
   0  -3  15       15.93        3.87      6.75 o 
  -6  -2  15       13.48       10.19     10.10 o 
  -5  -2  15       24.93       29.80      8.97 o 
  -4  -2  15        6.19       -4.39      8.29 o 
  -3  -2  15        9.28       17.16     10.09 o 
  -2  -2  15        6.78       16.11     10.05 o 
  -1  -2  15       23.24       29.63     10.68 o 
   0  -2  15        3.04       -2.63      6.49 o 
  -6  -1  15       10.48        6.67      9.70 o 
  -5  -1  15        2.11       -7.16      8.93 o 
  -4  -1  15       16.19        2.66      9.09 o 
  -3  -1  15       38.55       54.94     11.92 o 
  -2  -1  15       17.12       10.96      9.18 o 
  -1  -1  15       22.24       17.66     10.70 o 
   0  -1  15       45.67       44.62     12.27 o 
  -7   0  15       15.41       26.79     10.37 o 
  -6   0  15      123.03      174.75     14.47 o 
  -5   0  15        0.03       -9.93     10.18 o 
  -4   0  15       15.24       29.92     11.37 o 
  -3   0  15        8.26       -2.48     10.11 o 
  -2   0  15        7.37       10.53      9.77 o 
  -1   0  15       23.49       17.23     10.80 o 
  -7   1  15       62.11       64.71     12.34 o 
  -6   1  15        1.81      -10.80      8.92 o 
  -5   1  15        0.74       -1.95     10.03 o 
  -4   1  15       47.26       36.09     11.95 o 
  -3   1  15       19.65       13.03     10.94 o 
  -2   1  15       92.32      106.50     14.94 o 
  -1   1  15        9.44        3.40     10.40 o 
  -6   2  15        1.90        6.15     10.24 o 
  -5   2  15        4.40       -8.54     10.49 o 
  -4   2  15        4.73       -1.51      9.92 o 
  -3   2  15       45.05       45.26     12.23 o 
  -2   2  15        0.43       -1.95     10.10 o 
  -5   3  15       71.72       75.82     14.12 o 
  -4   3  15        0.45       12.20     10.75 o 
  -3   3  15       15.29        2.45     10.58 o 
  -4  -1  16        2.59      -12.56      8.37 o 
  -3  -1  16        0.12      -13.28     10.19 o 
                                                 
